# Supplementary material for: Poly[diaquabis­(μ4-fumarato-κ4 O 1:O 1′:O 4:O 4′)(μ4-fumarato-κ6 O 1:O 1,O 1′:O 4:O 4,O 4′)(μ2-fumaric acid-κ2 O 1:O 4)dipraseodymium(III)]
Source: Acta Crystallogr Sect E Struct Rep Online. 2011 Sep 30;67(Pt 10):m1433–4. doi: 10.1107/S1600536811038347 (PMC3201313; doi:10.1107/S1600536811038347)
Supplement: Supplementary file 1 [file e-67-m1433-sup1.cif]

##############################################################################
#                                                                            #
# This CIF contains the data in a paper accepted for publication in          #
# Acta Crystallographica Section E. It conforms to the requirements of       #
# Notes for Authors for Acta Crystallographica Section E, and has been       #
# peer reviewed under the auspices of the IUCr Commission on Journals.       #
#                                                                            #
# Full details of the Crystallographic Information File format               #
# are given in the paper "The Crystallographic Information File (CIF):       #
# a New Standard Archive File for Crystallography" by S. R. Hall, F. H.      #
# Allen and I. D. Brown [Acta Cryst. (1991), A47, 655-685].                  #
#                                                                            #
# The current version of the core CIF dictionary is obtainable from          #
# ftp://ftp.iucr.org/pub/cif_core.dic.                                       #
#                                                                            #
# Software is freely available for graphical display of the structure(s)     #
# in this CIF. For information consult the CIF software page                 #
# http://www.iucr.org/resources/cif/software.                                #
#                                                                            #
# This file may be used for bona fide research purposes within the           #
# scientific community so long as proper attribution is given to the journal # 
# article from which it was obtained.                                        #
#                                                                            #
##############################################################################
data_global
_audit_creation_method     SHELXL-97
_journal_date_recd_electronic     2011-08-30
_journal_date_accepted     2011-09-19
_journal_name_full     'Acta Crystallographica, Section E'
_journal_year     2011
_journal_volume     67
_journal_issue     10
_journal_page_first     m1433
_journal_page_last     m1434
_journal_paper_category     QM
_journal_coeditor_code     HG5089
_publ_contact_author_name     'zhuo zeng'
_publ_contact_author_address
;
School of Chemistry and Environment
South China Normal University
Guangzhou 510006
People's Republic of China
;
_publ_contact_author_email     zhuosioc@yahoo.com.cn
_publ_contact_author_fax     ?
_publ_contact_author_phone     '(+8620) 39310258'
_publ_section_title
;\
Poly[diaquabis(\m~4~-fumarato-\
\k^4^<i>O</i>^1^:<i>O</i>^1'^:<i>O</i>^4^:<i>O</i>^4'^)(\m~4~-fumarato-\
\k^6^<i>O</i>^1^:<i>O</i>^1^,<i>O</i>^1'^:<i>O</i>^4^:<i>O</i>^4^,<i>O</i>^4'^)\
(\m~2~-fumaric acid-\k^2^<i>O</i>^1^:<i>O</i>^4^)dipraseodymium(III)]
;
_publ_section_title_footnote     .
loop_
    _publ_author_name
    _publ_author_address
    'Pei-lian Liu'
;
School of Chemistry and Environment
South China Normal University
Guangzhou 510006
People's Republic of China
;
    'Wanwan Cao'
;
School of Chemistry and Environment
South China Normal University
Guangzhou 510006
People's Republic of China
;
    'Jin Wang'
;
School of Chemistry and Environment
South China Normal University
Guangzhou 510006
People's Republic of China
;
    'Rong-hua Zeng'
;
School of Chemistry and Environment
South China Normal University
Guangzhou 510006
People's Republic of China
;
    'Zhuo Zeng'
;
School of Chemistry and Environment
South China Normal University
Guangzhou 510006
People's Republic of China
Key Laboratory of Organofluorine Chemistry,
Shanghai Institute of Organic Chemistry,
Chinese Academy of Sciences, Shanghai, 200032,
People's Republic of China
;
_publ_section_synopsis     .
data_I
_audit_creation_method     SHELXL-97
_chemical_name_systematic
;
Poly[diaquabis(\m~4~-fumarato-
\k^4^<i>O</i>^1^:<i>O</i>^1'^:<i>O</i>^4^:<i>O</i>^4'^)(\m~4~-fumarato-
\k^6^<i>O</i>^1^:<i>O</i>^1^,<i>O</i>^1'^:<i>O</i>^4^:<i>O</i>^4^,<i>O</i>^4'^)
(\m~2~-fumaric acid-\k^2^<i>O</i>^1^:<i>O</i>^4^)dipraseodymium(III)]
;
_chemical_name_common     ?
_chemical_formula_moiety     'C16 H14 O18 Pr2'
_chemical_formula_sum     'C16 H14 O18 Pr2'
_chemical_formula_iupac     '[Pr2 (C4 H2 O4)3 (C4 H4 O4) (H2 O)2]'
_chemical_formula_weight     776.10
_chemical_melting_point     ?
_symmetry_cell_setting     monoclinic
_symmetry_space_group_name_H-M     'P 21/c'
_symmetry_space_group_name_Hall     '-P 2ybc'
loop_
    _symmetry_equiv_pos_as_xyz
    'x, y, z'
    '-x, y+1/2, -z+1/2'
    '-x, -y, -z'
    'x, -y-1/2, z-1/2'
_cell_length_a     8.3714(3)
_cell_length_b     14.6034(6)
_cell_length_c     8.7518(4)
_cell_angle_alpha     90.00
_cell_angle_beta     103.118(2)
_cell_angle_gamma     90.00
_cell_volume     1042.00(7)
_cell_formula_units_Z     2
_cell_measurement_reflns_used     7002
_cell_measurement_theta_min     2.50
_cell_measurement_theta_max     27.5
_cell_measurement_temperature     298(2)
_exptl_crystal_description     block
_exptl_crystal_colour     blue
_exptl_crystal_size_max     0.26
_exptl_crystal_size_mid     0.19
_exptl_crystal_size_min     0.15
_exptl_crystal_density_diffrn     2.474
_exptl_crystal_density_meas     ?
_exptl_crystal_density_method     'not measured'
_exptl_crystal_F_000     744
_exptl_absorpt_coefficient_mu     4.717
_exptl_absorpt_correction_type     multi-scan
_exptl_absorpt_process_details     '(SADABS; Sheldrick, 1996)'
_exptl_absorpt_correction_T_min     0.355
_exptl_absorpt_correction_T_max     0.493
_exptl_special_details     ?
_diffrn_ambient_temperature     298(2)
_diffrn_radiation_type     MoK\a
_diffrn_radiation_wavelength     0.71073
_diffrn_radiation_source     'fine-focus sealed tube'
_diffrn_radiation_monochromator     graphite
_diffrn_measurement_device_type     'Bruker APEXII CCD area-detector'
_diffrn_measurement_method     'phi and omega scans'
_diffrn_detector_area_resol_mean     ?
_diffrn_reflns_number     10102
_diffrn_reflns_av_R_equivalents     0.0273
_diffrn_reflns_av_sigmaI/netI     0.0218
_diffrn_reflns_theta_min     2.50
_diffrn_reflns_theta_max     27.50
_diffrn_reflns_theta_full     27.50
_diffrn_measured_fraction_theta_max     0.973
_diffrn_measured_fraction_theta_full     0.973
_diffrn_reflns_limit_h_min     -9
_diffrn_reflns_limit_h_max     10
_diffrn_reflns_limit_k_min     -16
_diffrn_reflns_limit_k_max     18
_diffrn_reflns_limit_l_min     -11
_diffrn_reflns_limit_l_max     6
_diffrn_standards_number     ?
_diffrn_standards_interval_count     ?
_diffrn_standards_interval_time     ?
_diffrn_standards_decay_%     ?
_refine_special_details
;
Refinement of <i>F</i>^2^ against ALL reflections. The weighted <i>R</i>-factor
<i>wR</i> and goodness of fit <i>S</i> are based on <i>F</i>^2^, conventional
<i>R</i>-factors <i>R</i> are based on <i>F</i>, with <i>F</i> set to zero for
negative <i>F</i>^2^. The threshold expression of <i>F</i>^2^ >
\s(<i>F</i>^2^) is used only for calculating <i>R</i>-factors(gt) <i>etc</i>.
and is not relevant to the choice of reflections for refinement.
<i>R</i>-factors based on <i>F</i>^2^ are statistically about twice as large
as those based on <i>F</i>, and <i>R</i>- factors based on ALL data will be
even larger.
;
_reflns_number_total     2394
_reflns_number_gt     2175
_reflns_threshold_expression     >2sigma(I)
_refine_ls_structure_factor_coef     Fsqd
_refine_ls_matrix_type     full
_refine_ls_R_factor_all     0.0174
_refine_ls_R_factor_gt     0.0158
_refine_ls_wR_factor_gt     0.0401
_refine_ls_wR_factor_ref     0.0409
_refine_ls_goodness_of_fit_ref     1.045
_refine_ls_restrained_S_all     1.045
_refine_ls_number_reflns     2394
_refine_ls_number_parameters     170
_refine_ls_number_restraints     3
_refine_ls_hydrogen_treatment     mixed
_refine_ls_weighting_scheme     calc
_refine_ls_weighting_details
         'calc w=1/[\s^2^(Fo^2^)+(0.0212P)^2^+0.5013P] where P=(Fo^2^+2Fc^2^)/3'
_atom_sites_solution_hydrogens     geom
_atom_sites_solution_primary     direct
_atom_sites_solution_secondary     difmap
_refine_ls_shift/su_max     0.001
_refine_ls_shift/su_mean     0.000
_refine_diff_density_max     0.441
_refine_diff_density_min     -0.752
_refine_ls_extinction_method     none
_refine_ls_extinction_coef     ?
loop_
    _atom_type_symbol
    _atom_type_description
    _atom_type_scat_dispersion_real
    _atom_type_scat_dispersion_imag
    _atom_type_scat_source
    'C' 'C' 0.0033 0.0016
                         'International Tables Vol C Tables 4.2.6.8 and 6.1.1.4'
    'H' 'H' 0.0000 0.0000
                         'International Tables Vol C Tables 4.2.6.8 and 6.1.1.4'
    'O' 'O' 0.0106 0.0060
                         'International Tables Vol C Tables 4.2.6.8 and 6.1.1.4'
    'Pr' 'Pr' -0.2180 2.8214
                         'International Tables Vol C Tables 4.2.6.8 and 6.1.1.4'
_computing_data_collection     'APEX2 (Bruker, 2008)'
_computing_cell_refinement     'SAINT (Bruker, 2008)'
_computing_data_reduction     'SAINT (Bruker, 2008)'
_computing_structure_solution     'SHELXS97 (Sheldrick, 2008)'
_computing_structure_refinement     'SHELXS97 (Sheldrick, 2008)'
_computing_molecular_graphics     'SHELXTL (Sheldrick, 2008)'
_computing_publication_material     'SHELXTL97 (Sheldrick, 2008)'
loop_
    _atom_site_type_symbol
    _atom_site_label
    _atom_site_fract_x
    _atom_site_fract_y
    _atom_site_fract_z
    _atom_site_U_iso_or_equiv
    _atom_site_adp_type
    _atom_site_calc_flag
    _atom_site_refinement_flags
    _atom_site_occupancy
    _atom_site_symmetry_multiplicity
    _atom_site_disorder_assembly
    _atom_site_disorder_group
    C C1 0.3406(3) 0.31371(13) 0.2443(3) 0.0132(5) Uani d . 1 1 . .
    C C2 0.1598(3) 0.31134(14) 0.2330(3) 0.0170(5) Uani d . 1 1 . .
    H H2 0.0902 0.2974 0.1369 0.020 Uiso calc R 1 1 . .
    C C3 0.0955(3) 0.32820(15) 0.3540(3) 0.0155(4) Uani d . 1 1 . .
    H H3 0.1665 0.3451 0.4476 0.019 Uiso calc R 1 1 . .
    C C4 -0.0831(3) 0.32223(14) 0.3522(3) 0.0128(4) Uani d . 1 1 . .
    C C5 0.5360(3) 0.10365(14) 0.3762(2) 0.0133(4) Uani d . 1 1 . .
    C C6 0.5244(3) 0.04325(14) 0.5105(3) 0.0160(4) Uani d . 1 1 . .
    H H6 0.5522 0.0668 0.6118 0.019 Uiso calc R 1 1 . .
    C C8 0.9749(3) 0.06063(16) 0.3044(3) 0.0191(5) Uani d . 1 1 . .
    O O1 0.8615(2) 0.11349(12) 0.30016(19) 0.0244(4) Uani d . 1 1 . .
    O O2 1.0535(2) 0.05332(15) 0.1918(2) 0.0356(5) Uani d . 1 1 . .
    H H2A 1.0106 0.0868 0.1187 0.053 Uiso calc R 1 1 . .
    C C7 1.0333(3) -0.00121(16) 0.4388(3) 0.0199(5) Uani d . 1 1 . .
    H H7 1.1178 -0.0422 0.4369 0.024 Uiso calc R 1 1 . .
    O O4 0.5972(2) 0.18329(9) 0.40478(19) 0.0143(3) Uani d . 1 1 . .
    O O5 0.4920(2) 0.07499(11) 0.23774(17) 0.0208(4) Uani d . 1 1 . .
    O O6 0.39185(18) 0.27539(11) 0.13689(17) 0.0174(3) Uani d . 1 1 . .
    O O7 0.43025(18) 0.35433(10) 0.36074(17) 0.0149(3) Uani d . 1 1 . .
    O O8 -0.1853(2) 0.30866(10) 0.2257(2) 0.0174(4) Uani d . 1 1 . .
    O O9 -0.1193(2) 0.33071(11) 0.48376(19) 0.0182(3) Uani d . 1 1 . .
    O O1W 0.6829(2) 0.02369(11) 0.02361(19) 0.0198(4) Uani d D 1 1 . .
    H H2W 0.645(3) -0.0181(14) 0.068(2) 0.030 Uiso d D 1 1 . .
    H H1W 0.656(3) 0.0080(17) -0.0692(12) 0.030 Uiso d D 1 1 . .
    Pr Pr1 0.632685(13) 0.190489(7) 0.097718(13) 0.00921(5) Uani d . 1 1 . .
loop_
    _atom_site_aniso_label
    _atom_site_aniso_U_11
    _atom_site_aniso_U_22
    _atom_site_aniso_U_33
    _atom_site_aniso_U_12
    _atom_site_aniso_U_13
    _atom_site_aniso_U_23
    C1 0.0123(11) 0.0141(11) 0.0138(12) 0.0023(7) 0.0040(9) 0.0036(8)
    C2 0.0118(11) 0.0233(13) 0.0153(13) -0.0014(8) 0.0018(10) -0.0034(8)
    C3 0.0116(10) 0.0221(11) 0.0132(11) -0.0022(8) 0.0035(9) -0.0013(9)
    C4 0.0139(11) 0.0108(10) 0.0139(11) -0.0008(8) 0.0039(9) -0.0009(8)
    C5 0.0156(10) 0.0123(10) 0.0139(11) -0.0005(8) 0.0071(9) -0.0005(8)
    C6 0.0226(12) 0.0147(11) 0.0117(11) -0.0013(9) 0.0063(9) 0.0005(8)
    C8 0.0173(11) 0.0225(12) 0.0171(12) 0.0025(9) 0.0031(10) 0.0016(9)
    O1 0.0270(9) 0.0292(10) 0.0171(9) 0.0133(7) 0.0055(8) 0.0058(7)
    O2 0.0323(11) 0.0532(13) 0.0258(10) 0.0204(9) 0.0160(9) 0.0184(9)
    C7 0.0188(11) 0.0219(12) 0.0174(12) 0.0080(9) 0.0008(9) 0.0023(9)
    O4 0.0200(8) 0.0108(7) 0.0129(8) -0.0021(6) 0.0054(7) -0.0012(6)
    O5 0.0348(10) 0.0173(8) 0.0117(8) -0.0093(7) 0.0082(7) -0.0021(6)
    O6 0.0152(8) 0.0242(8) 0.0144(8) 0.0039(6) 0.0068(7) -0.0032(6)
    O7 0.0135(7) 0.0168(8) 0.0136(8) 0.0011(6) 0.0013(6) -0.0012(6)
    O8 0.0142(8) 0.0217(9) 0.0152(9) -0.0037(6) 0.0013(7) -0.0020(6)
    O9 0.0172(8) 0.0240(8) 0.0159(9) -0.0035(7) 0.0089(7) -0.0041(7)
    O1W 0.0248(9) 0.0150(8) 0.0201(9) -0.0034(6) 0.0057(8) -0.0025(7)
    Pr1 0.00954(7) 0.01013(7) 0.00840(8) 0.00028(4) 0.00300(5) 0.00065(4)
_geom_special_details
;
All e.s.d.'s (except the e.s.d. in the dihedral angle between two l.s. planes)
are estimated using the full covariance matrix. The cell e.s.d.'s are taken
into account individually in the estimation of e.s.d.'s in distances, angles
and torsion angles; correlations between e.s.d.'s in cell parameters are only
used when they are defined by crystal symmetry. An approximate (isotropic)
treatment of cell e.s.d.'s is used for estimating e.s.d.'s involving l.s.
planes.
;
loop_
    _geom_bond_atom_site_label_1
    _geom_bond_atom_site_label_2
    _geom_bond_site_symmetry_2
    _geom_bond_distance
    _geom_bond_publ_flag
    C1 O6 . 1.251(3) ?
    C1 O7 1 1.268(3) ?
    C1 O7 . 1.268(3) ?
    C1 C2 . 1.495(3) ?
    C2 C3 . 1.315(3) ?
    C2 H2 . 0.9300 ?
    C3 C4 . 1.495(3) ?
    C3 H3 . 0.9300 ?
    C4 O8 . 1.252(3) ?
    C4 O9 . 1.261(3) ?
    C5 O5 . 1.256(2) ?
    C5 O4 . 1.273(2) ?
    C5 C6 . 1.490(3) ?
    C6 C6 3_656 1.328(4) ?
    C6 H6 . 0.9300 ?
    C8 O1 . 1.218(3) ?
    C8 O2 . 1.308(3) ?
    C8 C7 . 1.475(3) ?
    O1 Pr1 . 2.5560(16) ?
    O2 H2A . 0.8200 ?
    C7 C7 3_756 1.316(5) ?
    C7 H7 . 0.9300 ?
    O4 Pr1 4_566 2.4717(14) ?
    O4 Pr1 . 2.7719(16) ?
    O5 Pr1 . 2.5278(15) ?
    O6 Pr1 . 2.4563(14) ?
    O7 Pr1 4_566 2.4508(15) ?
    O8 Pr1 1_455 2.4040(15) ?
    O9 Pr1 4_466 2.5184(15) ?
    O1W Pr1 . 2.5795(16) ?
    O1W H2W . 0.825(10) ?
    O1W H1W . 0.824(9) ?
    Pr1 O8 1_655 2.4040(15) ?
    Pr1 O7 4_565 2.4508(15) ?
    Pr1 O4 4_565 2.4717(14) ?
    Pr1 O9 4_665 2.5184(15) ?
loop_
    _geom_angle_atom_site_label_1
    _geom_angle_atom_site_label_2
    _geom_angle_atom_site_label_3
    _geom_angle_site_symmetry_1
    _geom_angle_site_symmetry_3
    _geom_angle
    _geom_angle_publ_flag
    O6 C1 O7 . 1 124.9(2) ?
    O6 C1 O7 . . 124.9(2) ?
    O6 C1 C2 . . 117.1(2) ?
    O7 C1 C2 1 . 118.04(19) ?
    O7 C1 C2 . . 118.04(19) ?
    C3 C2 C1 . . 122.4(2) ?
    C3 C2 H2 . . 118.8 ?
    C1 C2 H2 . . 118.8 ?
    C2 C3 C4 . . 124.9(2) ?
    C2 C3 H3 . . 117.6 ?
    C4 C3 H3 . . 117.6 ?
    O8 C4 O9 . . 124.4(2) ?
    O8 C4 C3 . . 120.0(2) ?
    O9 C4 C3 . . 115.6(2) ?
    O5 C5 O4 . . 120.73(19) ?
    O5 C5 C6 . . 120.43(19) ?
    O4 C5 C6 . . 118.78(19) ?
    C6 C6 C5 3_656 . 121.8(3) ?
    C6 C6 H6 3_656 . 119.1 ?
    C5 C6 H6 . . 119.1 ?
    O1 C8 O2 . . 123.4(2) ?
    O1 C8 C7 . . 121.8(2) ?
    O2 C8 C7 . . 114.8(2) ?
    C8 O1 Pr1 . . 139.18(16) ?
    C8 O2 H2A . . 109.5 ?
    C7 C7 C8 3_756 . 120.5(3) ?
    C7 C7 H7 3_756 . 119.7 ?
    C8 C7 H7 . . 119.7 ?
    C5 O4 Pr1 . 4_566 142.77(14) ?
    C5 O4 Pr1 . . 88.35(12) ?
    Pr1 O4 Pr1 4_566 . 127.68(5) ?
    C5 O5 Pr1 . . 100.28(12) ?
    C1 O6 Pr1 . . 139.76(15) ?
    C1 O7 Pr1 . 4_566 136.47(13) ?
    C4 O8 Pr1 . 1_455 139.42(14) ?
    C4 O9 Pr1 . 4_466 137.70(14) ?
    Pr1 O1W H2W . . 118.5(18) ?
    Pr1 O1W H1W . . 119.2(19) ?
    H2W O1W H1W . . 102.5(14) ?
    O8 Pr1 O7 1_655 4_565 146.04(5) ?
    O8 Pr1 O6 1_655 . 91.49(5) ?
    O7 Pr1 O6 4_565 . 79.69(5) ?
    O8 Pr1 O4 1_655 4_565 75.42(5) ?
    O7 Pr1 O4 4_565 4_565 70.62(5) ?
    O6 Pr1 O4 . 4_565 75.15(5) ?
    O8 Pr1 O9 1_655 4_665 77.32(5) ?
    O7 Pr1 O9 4_565 4_665 96.08(5) ?
    O6 Pr1 O9 . 4_665 153.38(5) ?
    O4 Pr1 O9 4_565 4_665 78.65(5) ?
    O8 Pr1 O5 1_655 . 124.67(5) ?
    O7 Pr1 O5 4_565 . 85.60(5) ?
    O6 Pr1 O5 . . 77.38(6) ?
    O4 Pr1 O5 4_565 . 146.29(5) ?
    O9 Pr1 O5 4_665 . 128.82(5) ?
    O8 Pr1 O1 1_655 . 72.35(5) ?
    O7 Pr1 O1 4_565 . 137.28(5) ?
    O6 Pr1 O1 . . 129.43(5) ?
    O4 Pr1 O1 4_565 . 139.16(5) ?
    O9 Pr1 O1 4_665 . 70.41(5) ?
    O5 Pr1 O1 . . 74.27(5) ?
    O8 Pr1 O1W 1_655 . 132.29(5) ?
    O7 Pr1 O1W 4_565 . 69.87(5) ?
    O6 Pr1 O1W . . 134.22(5) ?
    O4 Pr1 O1W 4_565 . 122.25(5) ?
    O9 Pr1 O1W 4_665 . 65.70(5) ?
    O5 Pr1 O1W . . 67.18(5) ?
    O1 Pr1 O1W . . 67.64(5) ?
    O8 Pr1 O4 1_655 . 76.79(5) ?
    O7 Pr1 O4 4_565 . 127.21(5) ?
    O6 Pr1 O4 . . 67.16(5) ?
    O4 Pr1 O4 4_565 . 131.91(3) ?
    O9 Pr1 O4 4_665 . 131.20(5) ?
    O5 Pr1 O4 . . 48.73(4) ?
    O1 Pr1 O4 . . 62.59(5) ?
    O1W Pr1 O4 . . 105.50(5) ?
loop_
    _geom_torsion_atom_site_label_1
    _geom_torsion_atom_site_label_2
    _geom_torsion_atom_site_label_3
    _geom_torsion_atom_site_label_4
    _geom_torsion_site_symmetry_1
    _geom_torsion_site_symmetry_2
    _geom_torsion_site_symmetry_3
    _geom_torsion_site_symmetry_4
    _geom_torsion
    _geom_torsion_publ_flag
    O6 C1 C2 C3 . . . . 162.7(2) ?
    O7 C1 C2 C3 1 . . . -17.5(3) ?
    O7 C1 C2 C3 . . . . -17.5(3) ?
    C1 C2 C3 C4 . . . . -176.7(2) ?
    C2 C3 C4 O8 . . . . -7.0(3) ?
    C2 C3 C4 O9 . . . . 172.2(2) ?
    O5 C5 C6 C6 . . . 3_656 3.3(4) ?
    O4 C5 C6 C6 . . . 3_656 -173.9(3) ?
    O2 C8 O1 Pr1 . . . . 29.0(4) ?
    C7 C8 O1 Pr1 . . . . -150.46(18) ?
    O1 C8 C7 C7 . . . 3_756 -2.2(5) ?
    O2 C8 C7 C7 . . . 3_756 178.3(3) ?
    O5 C5 O4 Pr1 . . . 4_566 153.25(17) ?
    C6 C5 O4 Pr1 . . . 4_566 -29.5(3) ?
    O5 C5 O4 Pr1 . . . . -13.4(2) ?
    C6 C5 O4 Pr1 . . . . 163.80(18) ?
    O4 C5 O5 Pr1 . . . . 15.0(2) ?
    C6 C5 O5 Pr1 . . . . -162.19(17) ?
    O7 C1 O6 Pr1 1 . . . 33.2(3) ?
    O7 C1 O6 Pr1 . . . . 33.2(3) ?
    C2 C1 O6 Pr1 . . . . -147.04(17) ?
    O6 C1 O7 O7 . . . 1 0.00(13) ?
    C2 C1 O7 O7 . . . 1 0.00(7) ?
    O6 C1 O7 Pr1 . . . 4_566 -70.6(3) ?
    O7 C1 O7 Pr1 1 . . 4_566 0E1(10)
                                    ?
    C2 C1 O7 Pr1 . . . 4_566 109.6(2) ?
    O9 C4 O8 Pr1 . . . 1_455 -69.1(3) ?
    C3 C4 O8 Pr1 . . . 1_455 110.1(2) ?
    O8 C4 O9 Pr1 . . . 4_466 9.8(3) ?
    C3 C4 O9 Pr1 . . . 4_466 -169.47(15) ?
    C1 O6 Pr1 O8 . . . 1_655 -51.5(2) ?
    C1 O6 Pr1 O7 . . . 4_565 161.5(2) ?
    C1 O6 Pr1 O4 . . . 4_565 -126.0(2) ?
    C1 O6 Pr1 O9 . . . 4_665 -115.5(2) ?
    C1 O6 Pr1 O5 . . . . 73.8(2) ?
    C1 O6 Pr1 O1 . . . . 16.7(3) ?
    C1 O6 Pr1 O1W . . . . 113.2(2) ?
    C1 O6 Pr1 O4 . . . . 23.5(2) ?
    C5 O5 Pr1 O8 . . . 1_655 4.60(16) ?
    C5 O5 Pr1 O7 . . . 4_565 -158.77(14) ?
    C5 O5 Pr1 O6 . . . . -78.37(13) ?
    C5 O5 Pr1 O4 . . . 4_565 -114.41(14) ?
    C5 O5 Pr1 O9 . . . 4_665 106.95(14) ?
    C5 O5 Pr1 O1 . . . . 59.30(13) ?
    C5 O5 Pr1 O1W . . . . 131.23(14) ?
    C5 O5 Pr1 O4 . . . . -7.80(12) ?
    C8 O1 Pr1 O8 . . . 1_655 -115.0(3) ?
    C8 O1 Pr1 O7 . . . 4_565 44.8(3) ?
    C8 O1 Pr1 O6 . . . . 168.1(2) ?
    C8 O1 Pr1 O4 . . . 4_565 -75.5(3) ?
    C8 O1 Pr1 O9 . . . 4_665 -32.5(2) ?
    C8 O1 Pr1 O5 . . . . 109.8(3) ?
    C8 O1 Pr1 O1W . . . . 38.5(2) ?
    C8 O1 Pr1 O4 . . . . 161.1(3) ?
    C5 O4 Pr1 O8 . . . 1_655 -161.98(13) ?
    Pr1 O4 Pr1 O8 4_566 . . 1_655 28.18(8) ?
    C5 O4 Pr1 O7 . . . 4_565 44.97(14) ?
    Pr1 O4 Pr1 O7 4_566 . . 4_565 -124.87(8) ?
    C5 O4 Pr1 O6 . . . . 100.68(13) ?
    Pr1 O4 Pr1 O6 4_566 . . . -69.17(8) ?
    C5 O4 Pr1 O4 . . . 4_565 141.96(10) ?
    Pr1 O4 Pr1 O4 4_566 . . 4_565 -27.89(15) ?
    C5 O4 Pr1 O9 . . . 4_665 -102.32(13) ?
    Pr1 O4 Pr1 O9 4_566 . . 4_665 87.84(9) ?
    C5 O4 Pr1 O5 . . . . 7.57(12) ?
    Pr1 O4 Pr1 O5 4_566 . . . -162.27(11) ?
    C5 O4 Pr1 O1 . . . . -85.22(13) ?
    Pr1 O4 Pr1 O1 4_566 . . . 104.93(9) ?
    C5 O4 Pr1 O1W . . . . -31.27(13) ?
    Pr1 O4 Pr1 O1W 4_566 . . . 158.88(7) ?
loop_
    _geom_hbond_atom_site_label_D
    _geom_hbond_atom_site_label_H
    _geom_hbond_atom_site_label_A
    _geom_hbond_site_symmetry_A
    _geom_hbond_distance_DH
    _geom_hbond_distance_HA
    _geom_hbond_distance_DA
    _geom_hbond_angle_DHA
    C3 H3 O7 1 0.93 2.50 2.815(3) 100.3
    O1W H2W O7 2_645 0.825(10) 2.106(12) 2.911(2) 165(2)
    O2 H2A O9 4_665 0.82 1.86 2.661(2) 166.5
    O1W H1W O5 3_655 0.824(9) 2.087(16) 2.816(2) 147(2)
