# Supplementary material for: Poly[diaquabis­(μ4-fumarato-κ4 O 1:O 1′:O 4:O 4′)(μ4-fumarato-κ6 O 1:O 1,O 1′:O 4:O 4,O 4′)(μ2-fumaric acid-κ2 O 1:O 4)dipraseodymium(III)]
Source: Acta Crystallogr Sect E Struct Rep Online. 2011 Sep 30;67(Pt 10):m1433–4. doi: 10.1107/S1600536811038347 (PMC3201313; doi:10.1107/S1600536811038347)
Supplement: Supplementary file 2 [file e-67-m1433-Isup2.hkl]

# 
# h,k,l, Fc-squared, Fo-squared, sigma(Fo-squared) and status flag 
# 
data_I
_shelx_title ' 1 in P2(1)/c' 
_shelx_refln_list_code          4 
_shelx_F_calc_maximum      237.29 
_exptl_crystal_F_000       744.00 
_reflns_d_resolution_high  0.7697 
 
loop_ 
 _symmetry_equiv_pos_as_xyz 
 'x, y, z' 
 '-x, y+1/2, -z+1/2' 
 '-x, -y, -z' 
 'x, -y-1/2, z-1/2' 
 
_cell_length_a     8.3714 
_cell_length_b    14.6034 
_cell_length_c     8.7518 
_cell_angle_alpha  90.000 
_cell_angle_beta  103.118 
_cell_angle_gamma  90.000 
 
_shelx_F_squared_multiplier     1.000 
 
loop_ 
 _refln_index_h 
 _refln_index_k 
 _refln_index_l 
 _refln_F_squared_calc 
 _refln_F_squared_meas 
 _refln_F_squared_sigma 
 _refln_observed_status 
   1   0   0    21592.03    20987.12    526.65 o 
   2   0   0     8754.73     8892.49    139.09 o 
   3   0   0    13751.11    12898.55    175.49 o 
   4   0   0    47640.45    46214.20   1169.45 o 
   5   0   0     4928.46     5112.26     82.80 o 
   6   0   0     2490.03     2479.15     65.41 o 
   7   0   0    10969.53    10966.22    223.23 o 
   8   0   0     8754.28     8839.14    215.87 o 
   9   0   0     1293.91     1268.32     59.81 o 
  10   0   0     1159.31     1260.38     63.75 o 
   1   1   0    27506.78    25659.90    568.06 o 
   2   1   0    17101.10    16782.42    202.81 o 
   3   1   0     9847.31     9856.20     97.84 o 
   4   1   0      358.56      332.22      8.37 o 
   5   1   0    15581.60    15731.06    168.76 o 
   6   1   0    11969.27    11999.50    166.89 o 
   7   1   0     2197.92     2196.47     45.11 o 
   8   1   0     1541.76     1607.02     45.31 o 
   9   1   0     7018.71     6906.20    129.42 o 
  10   1   0     4867.30     4956.45    119.73 o 
   0   2   0    28553.75    24656.12    769.20 o 
   1   2   0    12709.05    12352.02    156.06 o 
   2   2   0     5260.56     5437.17     71.67 o 
   3   2   0     5260.82     5308.59     55.03 o 
   4   2   0    40766.02    41396.16    434.94 o 
   5   2   0     8096.48     8266.64     92.97 o 
   6   2   0        5.15       24.39     11.65 o 
   7   2   0     5578.25     5617.52     90.06 o 
   8   2   0     5623.10     5952.54    168.35 o 
   9   2   0      649.04      638.86     32.37 o 
  10   2   0      331.54      312.65     28.85 o 
   1   3   0     1021.24     1044.55     14.02 o 
   2   3   0     4298.82     4268.53     58.00 o 
   3   3   0     1145.78     1197.83     18.67 o 
   4   3   0      346.33      365.16      8.55 o 
   5   3   0     1198.72     1221.79     24.44 o 
   6   3   0     4668.04     4591.02     66.27 o 
   7   3   0      657.55      660.05     36.14 o 
   8   3   0      346.85      321.75     21.35 o 
   9   3   0      464.72      452.05     30.94 o 
  10   3   0     1120.14     1142.03     48.50 o 
   0   4   0        0.83       -9.02      6.01 o 
   1   4   0       89.12       97.90      3.68 o 
   2   4   0      443.21      475.34      8.44 o 
   3   4   0     6398.09     6711.88     90.57 o 
   4   4   0       10.91       12.12      4.89 o 
   5   4   0      413.84      463.43     12.86 o 
   6   4   0      238.83      236.10     16.55 o 
   7   4   0      414.67      397.25     17.00 o 
   8   4   0       16.18       15.00      7.93 o 
   9   4   0      202.34      169.19     20.61 o 
  10   4   0        1.82       12.69     11.15 o 
   1   5   0     2308.43     2429.17     26.14 o 
   2   5   0      259.51      237.22      8.44 o 
   3   5   0     2542.67     2592.55     36.30 o 
   4   5   0      184.67      198.89      8.33 o 
   5   5   0     1893.98     1935.77     36.71 o 
   6   5   0     2532.30     2507.83     55.43 o 
   7   5   0     1404.38     1322.29     32.57 o 
   8   5   0       27.96       29.81     13.83 o 
   9   5   0      573.38      589.03     34.31 o 
  10   5   0      821.38      823.93     43.53 o 
   0   6   0    33585.19    31877.98    450.46 o 
   1   6   0     1537.97     1413.64     18.84 o 
   2   6   0     1511.10     1557.34     24.22 o 
   3   6   0     8637.73     8752.05    102.08 o 
   4   6   0    18822.94    18718.29    218.13 o 
   5   6   0     1904.08     1962.98     36.77 o 
   6   6   0       69.83       72.07      8.41 o 
   7   6   0     2981.64     2813.76     58.39 o 
   8   6   0     1918.08     1874.28     57.35 o 
   9   6   0       51.72       43.05     12.95 o 
  10   6   0      290.73      329.89     30.41 o 
   1   7   0    16496.55    16378.44    203.74 o 
   2   7   0    26773.79    26210.42    271.74 o 
   3   7   0     7434.27     7592.50     90.35 o 
   4   7   0      345.54      357.75     14.08 o 
   5   7   0     8432.26     8278.01    139.07 o 
   6   7   0    11100.06    10911.87    170.05 o 
   7   7   0     2391.11     2321.32     59.11 o 
   8   7   0      850.13      858.49     31.11 o 
   9   7   0     3123.59     3068.98     84.23 o 
   0   8   0    53255.38    51200.69   1221.85 o 
   1   8   0     8080.36     8208.10    102.84 o 
   2   8   0        9.82       14.63      5.31 o 
   3   8   0     9356.11     9466.67    128.18 o 
   4   8   0    19154.41    18667.01    253.03 o 
   5   8   0     3569.44     3670.87     65.66 o 
   6   8   0     1348.59     1315.08     55.60 o 
   7   8   0    12038.11    11662.29    208.46 o 
   8   8   0     6891.77     6897.43    122.89 o 
   9   8   0     1245.66     1206.03     40.17 o 
   1   9   0    11767.82    12025.89    198.67 o 
   2   9   0    19558.16    18622.71    220.13 o 
   3   9   0     9801.48     9939.27    133.83 o 
   4   9   0       30.49       25.64      5.23 o 
   5   9   0     6514.85     6606.27    127.05 o 
   6   9   0    13580.74    13184.18    230.18 o 
   7   9   0     2615.49     2599.95     66.07 o 
   8   9   0      473.45      515.19     29.17 o 
   9   9   0     3898.73     3844.72     83.73 o 
   0  10   0    16956.98    16549.21    280.98 o 
   1  10   0     5523.30     5449.64     73.69 o 
   2  10   0     1087.02     1097.95     23.52 o 
   3  10   0     6063.54     5891.08     90.56 o 
   4  10   0    12011.33    11944.83    180.33 o 
   5  10   0     3098.44     2967.34     82.26 o 
   6  10   0     1636.01     1577.97     55.64 o 
   7  10   0     4979.89     4928.29    105.59 o 
   8  10   0     3961.54     4021.26     94.03 o 
   9  10   0      720.22      711.67     33.40 o 
   1  11   0     5408.67     5326.56     76.76 o 
   2  11   0     5978.57     5803.50     83.13 o 
   3  11   0     2134.96     2142.54     41.99 o 
   4  11   0       26.22       33.41      8.98 o 
   5  11   0     2410.09     2390.97     72.29 o 
   6  11   0     1807.27     1759.32     61.36 o 
   7  11   0      152.24      144.14     16.86 o 
   8  11   0      547.47      483.88     30.29 o 
   0  12   0      256.19      256.26     18.66 o 
   1  12   0      733.42      759.50     23.27 o 
   2  12   0      157.67      168.21     11.17 o 
   3  12   0      448.97      485.22     30.14 o 
   4  12   0      371.12      364.25     43.65 o 
   5  12   0      437.22      376.38     27.73 o 
   6  12   0      230.66      215.55     23.36 o 
   7  12   0      164.81      178.85     19.04 o 
   8  12   0      140.84      130.52     17.66 o 
   1  13   0      967.27     1002.23     29.06 o 
   2  13   0      615.03      679.52     22.40 o 
   3  13   0      689.29      616.82     68.72 o 
   4  13   0        0.99       -5.97      7.12 o 
   5  13   0       68.44       92.67     17.09 o 
   6  13   0       58.45       70.64     28.30 o 
   7  13   0       86.52       92.32     23.84 o 
   0  14   0     6028.99     6038.35    148.96 o 
   1  14   0      839.88      839.10     43.67 o 
   2  14   0      239.10      242.75     16.03 o 
   3  14   0      970.78     1028.38     44.32 o 
   4  14   0     4596.24     4535.09    119.87 o 
   5  14   0      112.07      119.09     19.03 o 
   6  14   0      189.51      171.82     56.98 o 
   7  14   0     1500.67     1434.34     60.46 o 
   1  15   0     4376.37     4243.91     80.89 o 
   2  15   0     6218.74     6066.75    123.91 o 
   3  15   0     4524.99     4464.82    119.17 o 
   4  15   0       84.94       66.92     15.71 o 
   5  15   0     1915.37     1912.78    139.89 o 
   6  15   0     3369.63     3383.49    103.03 o 
   0  16   0    11608.37    11943.28    271.09 o 
   1  16   0     1861.66     1907.72     67.99 o 
   2  16   0       31.14       29.44     13.33 o 
   3  16   0     4797.07     4641.82    191.63 o 
   4  16   0     6791.15     6707.36    167.50 o 
   5  16   0     2114.14     2213.26     78.34 o 
   1  17   0     4376.73     4402.17     99.49 o 
   2  17   0     7885.03     7755.06    187.37 o 
   3  17   0     2307.18     2216.46     76.73 o 
   4  17   0      391.63      397.44     33.97 o 
   0  18   0     4849.59     5031.77    191.22 o 
   1  18   0     4234.73     4214.46    168.80 o 
   2  18   0      410.81      420.63     34.05 o 
   3  18   0     3039.59     3018.71    137.62 o 
 -10   1   1        0.17       -0.01      9.53 o 
  -9   1   1      660.92      673.37     31.73 o 
  -8   1   1      614.03      622.42     28.02 o 
  -7   1   1      296.67      306.09     15.98 o 
  -6   1   1       20.45       22.07      5.74 o 
  -5   1   1     2262.50     2332.07     30.46 o 
  -4   1   1     3801.49     3886.15     41.69 o 
  -3   1   1     1075.32      989.57     13.21 o 
  -2   1   1      189.90      205.23      4.20 o 
  -1   1   1     8428.65     8635.58     93.86 o 
   0   1   1     4563.60     4811.58     50.63 o 
   1   1   1     1079.71     1151.16     15.06 o 
   2   1   1    12659.20    13224.41    147.39 o 
   3   1   1    10826.35    11229.09    102.05 o 
   4   1   1     6868.95     7281.69     74.54 o 
   5   1   1     1510.89     1549.09     27.91 o 
   6   1   1      300.07      293.80     14.17 o 
   7   1   1     2014.18     2019.16     42.71 o 
   8   1   1      269.13      270.62     20.06 o 
   9   1   1      478.57      490.61     32.02 o 
  10   1   1      206.10      166.28     26.54 o 
 -10   2   1     3386.57     3407.68     81.43 o 
  -9   2   1      848.93      840.98     38.63 o 
  -8   2   1      923.38      836.98     31.00 o 
  -7   2   1     6430.74     6450.75    100.62 o 
  -6   2   1     9823.10     9697.33    138.73 o 
  -5   2   1     6510.28     6669.77     71.23 o 
  -4   2   1      392.16      479.40      7.71 o 
  -3   2   1     8073.56     7871.56     79.86 o 
  -2   2   1     1562.03     1516.01     22.64 o 
  -1   2   1      266.62      260.88      6.69 o 
   0   2   1     6921.19     6877.50     77.51 o 
   1   2   1    18744.84    18140.20    207.23 o 
   2   2   1    14163.41    14133.39    157.59 o 
   3   2   1      402.01      439.16      8.86 o 
   4   2   1     6440.62     6551.29     75.53 o 
   5   2   1    11535.64    11471.99    163.70 o 
   6   2   1     1928.34     1927.68     57.15 o 
   7   2   1        3.89       12.06      6.22 o 
   8   2   1     5874.94     6002.58    127.90 o 
   9   2   1     4233.91     4494.59    107.50 o 
  10   2   1      415.93      336.44     36.05 o 
 -10   3   1        1.12       21.58     13.51 o 
  -9   3   1     4560.49     4586.64     95.47 o 
  -8   3   1     8627.12     8373.76    146.10 o 
  -7   3   1     2190.59     2073.37     46.70 o 
  -6   3   1     1850.34     1852.12     33.80 o 
  -5   3   1    10891.40    10967.09    112.56 o 
  -4   3   1    15872.38    15728.30    181.91 o 
  -3   3   1     2096.04     2409.96     29.97 o 
  -2   3   1    27041.18    26588.44    369.36 o 
  -1   3   1    26284.20    25410.26    373.60 o 
   0   3   1    30911.50    28653.48    488.79 o 
   1   3   1     6137.62     6430.53     71.16 o 
   2   3   1     9128.76     9024.25     97.93 o 
   3   3   1    31152.60    30967.61    302.59 o 
   4   3   1     9866.00     9991.92    107.49 o 
   5   3   1      706.43      733.47     18.74 o 
   6   3   1     5198.15     5152.32     81.45 o 
   7   3   1    11125.61    10978.43    178.60 o 
   8   3   1     3789.40     3774.67     90.63 o 
   9   3   1     1398.67     1545.24     92.67 o 
  10   3   1     3368.76     3540.52     96.04 o 
 -10   4   1     7195.21     7261.71    212.92 o 
  -9   4   1     5428.32     5199.40    104.68 o 
  -8   4   1      680.05      655.04     28.98 o 
  -7   4   1     7738.33     7888.82    113.03 o 
  -6   4   1     9130.90     8896.13    115.89 o 
  -5   4   1     1888.97     1833.69     28.80 o 
  -4   4   1     3133.09     3290.14     39.19 o 
  -3   4   1    46544.16    44516.86    526.19 o 
  -2   4   1    24293.71    23126.86    273.59 o 
  -1   4   1       24.67       12.63      5.51 o 
   0   4   1     2871.59     3298.93     38.62 o 
   1   4   1    54479.70    47015.02    631.81 o 
   2   4   1     4220.91     4141.17     44.06 o 
   3   4   1        0.09        4.07      3.10 o 
   4   4   1    12877.78    12886.59    136.10 o 
   5   4   1    19419.97    19411.10    230.15 o 
   6   4   1     7709.52     7757.03    117.60 o 
   7   4   1       84.54       85.12     12.54 o 
   8   4   1     9884.19     9407.00    183.74 o 
   9   4   1     9022.88     9127.90    184.84 o 
  10   4   1     1762.36     1836.04    111.42 o 
 -10   5   1       77.65       66.65     16.52 o 
  -9   5   1     3143.00     3113.63     73.23 o 
  -8   5   1     8991.27     8857.52    134.13 o 
  -7   5   1     1720.50     1686.02     52.95 o 
  -6   5   1     1287.29     1332.80     37.66 o 
  -5   5   1     8679.14     8600.25    106.68 o 
  -4   5   1    23545.51    23517.30    281.21 o 
  -3   5   1      791.37      708.20     12.84 o 
  -2   5   1    14033.13    14621.78    163.17 o 
  -1   5   1    26276.13    24103.57    263.37 o 
   0   5   1    24898.84    23183.56    230.37 o 
   1   5   1       30.80       16.96      3.20 o 
   2   5   1    30458.99    29616.59    291.69 o 
   3   5   1    24388.57    23597.34    255.26 o 
   4   5   1     8551.47     8375.07     99.25 o 
   5   5   1     2787.85     2809.13     42.69 o 
   6   5   1    10316.71    10123.21    165.86 o 
   7   5   1    13385.80    13086.45    228.81 o 
   8   5   1     2318.54     2352.51     73.12 o 
   9   5   1     1066.35     1191.02     47.01 o 
 -10   6   1     3356.66     3293.17     91.61 o 
  -9   6   1     1292.51     1275.74     48.54 o 
  -8   6   1      180.16      168.51     14.05 o 
  -7   6   1     6061.61     5939.23     94.39 o 
  -6   6   1     4668.15     4592.36     72.55 o 
  -5   6   1     2738.98     2585.29     47.99 o 
  -4   6   1      117.48      115.27      6.17 o 
  -3   6   1    24034.65    24289.99    264.78 o 
  -2   6   1     8485.17     8325.37    112.91 o 
  -1   6   1     1925.41     1894.22     24.39 o 
   0   6   1     2694.86     2614.03     30.35 o 
   1   6   1    26673.91    26271.30    260.97 o 
   2   6   1    21861.16    21740.57    224.56 o 
   3   6   1      608.21      644.61     13.11 o 
   4   6   1     3011.93     2957.46     57.20 o 
   5   6   1    12475.06    12601.31    178.24 o 
   6   6   1     3983.38     3839.64     74.61 o 
   7   6   1      148.48      138.80     20.25 o 
   8   6   1     3733.52     3593.60     88.82 o 
   9   6   1     3329.24     3358.92     89.09 o 
 -10   7   1       10.03       -1.38     10.62 o 
  -9   7   1     2356.89     2454.68     66.38 o 
  -8   7   1     1643.32     1661.03     40.49 o 
  -7   7   1      971.52      955.97     27.40 o 
  -6   7   1      660.21      608.70     21.96 o 
  -5   7   1     4666.60     4721.33     80.98 o 
  -4   7   1     3309.47     3396.93     58.59 o 
  -3   7   1     1071.27     1164.31     21.67 o 
  -2   7   1     2995.17     3077.65     52.63 o 
  -1   7   1     1938.29     1862.33     30.16 o 
   0   7   1      754.41      725.85     12.38 o 
   1   7   1      255.71      290.11      7.69 o 
   2   7   1     4007.89     4169.53     56.97 o 
   3   7   1     5454.89     5546.91    100.85 o 
   4   7   1      442.64      467.44     14.80 o 
   5   7   1      228.91      215.35     14.33 o 
   6   7   1     3799.48     3590.35     95.41 o 
   7   7   1     3629.29     3455.34     78.91 o 
   8   7   1     1147.95     1170.68     36.96 o 
   9   7   1      267.54      241.98     37.30 o 
  -9   8   1      230.52      216.64     19.24 o 
  -8   8   1       68.67       42.74      9.53 o 
  -7   8   1      327.19      335.77     19.46 o 
  -6   8   1      881.92      877.17     27.44 o 
  -5   8   1      174.64      206.05     13.08 o 
  -4   8   1      487.65      493.46     13.81 o 
  -3   8   1       65.30       55.13      4.96 o 
  -2   8   1      354.25      367.13     12.47 o 
  -1   8   1      131.03      143.51      6.69 o 
   0   8   1     1289.40     1355.07     20.14 o 
   1   8   1      502.14      521.79     13.86 o 
   2   8   1     2347.73     2464.39     64.41 o 
   3   8   1     1527.66     1556.42     30.72 o 
   4   8   1       32.85       24.87      5.71 o 
   5   8   1      127.65      132.66     12.36 o 
   6   8   1      526.64      525.30     62.22 o 
   7   8   1       23.06       21.68      8.07 o 
   8   8   1       25.33       13.09      8.98 o 
   9   8   1        3.66        5.37     10.71 o 
  -9   9   1      126.09      140.81     16.41 o 
  -8   9   1      412.64      409.62     23.49 o 
  -7   9   1      154.50      141.10     15.58 o 
  -6   9   1      535.37      528.42     54.97 o 
  -5   9   1      269.15      259.55     14.88 o 
  -4   9   1     2198.35     2249.00     47.75 o 
  -3   9   1      159.32      163.32      9.16 o 
  -2   9   1     1667.33     1734.23     29.06 o 
  -1   9   1       33.98       38.74      5.43 o 
   0   9   1     3603.07     3744.73     46.69 o 
   1   9   1      107.32      120.25      7.71 o 
   2   9   1      333.55      338.74     11.79 o 
   3   9   1      205.32      223.58     11.08 o 
   4   9   1      940.90      946.31     26.78 o 
   5   9   1       44.45       32.68      9.81 o 
   6   9   1      159.60      120.04     15.47 o 
   7   9   1      300.67      329.42     23.10 o 
   8   9   1      256.75      243.90     21.84 o 
   9   9   1       52.09       50.17     12.38 o 
  -9  10   1      585.42      612.17     31.01 o 
  -8  10   1      144.78      183.94     17.47 o 
  -7  10   1     2179.97     2291.26     74.31 o 
  -6  10   1     1563.62     1602.99     46.86 o 
  -5  10   1       92.39      110.01     13.16 o 
  -4  10   1      226.80      233.48     14.40 o 
  -3  10   1     6245.98     6091.83     93.27 o 
  -2  10   1      124.75      126.87     11.61 o 
  -1  10   1      807.80      841.47     22.01 o 
   0  10   1     1724.43     1649.21     29.43 o 
   1  10   1     9988.48    10094.36    126.15 o 
   2  10   1     2567.33     2472.51     39.59 o 
   3  10   1       15.49       11.70      4.68 o 
   4  10   1      751.88      721.72     25.77 o 
   5  10   1     5193.72     4997.64    122.93 o 
   6  10   1      842.18      821.66     32.26 o 
   7  10   1       46.79       32.02     10.33 o 
   8  10   1     2799.70     2699.72    144.00 o 
  -8  11   1     6245.89     6059.41    160.27 o 
  -7  11   1     2310.60     2250.74     61.79 o 
  -6  11   1      534.42      469.94     43.22 o 
  -5  11   1     5391.46     5502.07    111.70 o 
  -4  11   1    10398.20    10382.97    188.48 o 
  -3  11   1      631.42      674.49     20.17 o 
  -2  11   1     2643.25     2667.63     49.52 o 
  -1  11   1     9490.96     9255.98    124.10 o 
   0  11   1     7922.42     7841.12    107.49 o 
   1  11   1       42.20       50.39      6.69 o 
   2  11   1     4932.03     4887.98     76.05 o 
   3  11   1     7628.16     7468.89    121.36 o 
   4  11   1     4010.37     3920.59     91.60 o 
   5  11   1     1106.95     1089.76     57.13 o 
   6  11   1     3290.34     3272.09     93.52 o 
   7  11   1     5954.50     5742.27    121.15 o 
   8  11   1     1844.51     1734.45     57.26 o 
  -8  12   1      330.13      269.45     37.28 o 
  -7  12   1     2613.45     2723.74     85.52 o 
  -6  12   1     4277.29     4080.78    179.45 o 
  -5  12   1      904.42      909.20     41.13 o 
  -4  12   1     1302.17     1315.11     40.55 o 
  -3  12   1    10354.08    10189.65    172.76 o 
  -2  12   1     8477.99     8235.83    132.37 o 
  -1  12   1        5.08       10.64      6.87 o 
   0  12   1     3434.58     3318.63     56.68 o 
   1  12   1    22054.02    21044.21    279.84 o 
   2  12   1     7387.92     7531.38    123.55 o 
   3  12   1        4.37       27.59     19.07 o 
   4  12   1     9558.62     9304.50    186.87 o 
   5  12   1    10575.40    10223.46    227.37 o 
   6  12   1     4450.08     4473.85    119.51 o 
   7  12   1       41.31       44.56     11.63 o 
  -7  13   1     2379.57     2394.28     80.16 o 
  -6  13   1      269.62      274.53     26.89 o 
  -5  13   1    10028.97     9938.25    223.48 o 
  -4  13   1     9064.76     8898.27    200.35 o 
  -3  13   1     2560.55     2514.00     58.07 o 
  -2  13   1     2305.23     2321.30     54.16 o 
  -1  13   1    10013.42     9679.73    146.48 o 
   0  13   1     6747.96     6875.51    109.46 o 
   1  13   1       20.13       35.30      9.15 o 
   2  13   1     5622.13     5442.83    111.00 o 
   3  13   1    15881.88    15245.96    420.72 o 
   4  13   1     3919.01     4048.26    108.40 o 
   5  13   1      174.83      121.26     18.16 o 
   6  13   1     3507.31     3513.27    102.22 o 
   7  13   1     6241.38     6361.65    134.80 o 
  -7  14   1     3311.62     3411.90    103.65 o 
  -6  14   1     3379.83     3274.25    125.12 o 
  -5  14   1      737.82      766.66     51.60 o 
  -4  14   1     1723.25     1613.84     59.20 o 
  -3  14   1     7880.84     7792.08    150.81 o 
  -2  14   1     3965.22     3959.59     87.12 o 
  -1  14   1      202.66      228.41     15.45 o 
   0  14   1     3183.53     3151.07     63.49 o 
   1  14   1     5218.47     5324.14    135.45 o 
   2  14   1     5987.52     5645.74    116.15 o 
   3  14   1      224.00      205.80     29.95 o 
   4  14   1     3520.79     3453.80     98.53 o 
   5  14   1     5547.75     5463.35    140.74 o 
   6  14   1     3569.43     3408.28    102.23 o 
  -6  15   1      250.78      250.45     49.66 o 
  -5  15   1     2935.53     3011.76     92.67 o 
  -4  15   1     2632.68     2630.39     83.22 o 
  -3  15   1      161.39      149.65     19.82 o 
  -2  15   1     1206.71     1210.67     40.45 o 
  -1  15   1     5812.69     5768.13    103.28 o 
   0  15   1     1859.33     1897.36     53.06 o 
   1  15   1     1013.90      979.42     35.90 o 
   2  15   1     1429.53     1430.80     45.38 o 
   3  15   1     2370.64     2366.46     76.95 o 
   4  15   1      777.10      776.86     40.65 o 
   5  15   1        2.17       10.23     10.10 o 
   6  15   1     1439.67     1378.91     82.61 o 
  -5  16   1      348.45      274.70     28.69 o 
  -4  16   1       77.48       63.07     15.93 o 
  -3  16   1      615.82      547.08     35.71 o 
  -2  16   1      750.72      759.52     32.42 o 
  -1  16   1       53.65       52.29     11.02 o 
   0  16   1      221.49      225.36     19.45 o 
   1  16   1      883.05      955.45     36.38 o 
   2  16   1      784.92      770.63     44.83 o 
   3  16   1       18.13        0.77      9.29 o 
   4  16   1      369.41      291.46     53.98 o 
   5  16   1       91.84      100.57     19.61 o 
  -4  17   1       33.91       24.49     12.49 o 
  -3  17   1       65.60       62.11     16.86 o 
  -2  17   1        4.84        8.02     10.18 o 
  -1  17   1        0.40       13.05      8.54 o 
   0  17   1       20.05       15.51      9.18 o 
   1  17   1      167.76      190.61     20.70 o 
   2  17   1       35.25       17.43     11.60 o 
   3  17   1        3.31        4.98     12.27 o 
   4  17   1       72.38       70.39     17.45 o 
  -3  18   1     1099.83     1081.73     51.37 o 
  -2  18   1      570.87      560.80     80.28 o 
  -1  18   1       10.33        8.42     12.30 o 
   0  18   1      310.64      304.39     23.82 o 
   1  18   1     2051.11     2083.87     66.13 o 
   2  18   1     1008.82      990.19     73.22 o 
   3  18   1       30.63       21.15     12.58 o 
 -10   0   2     3305.81     3435.80    117.06 o 
  -9   0   2     5689.40     5698.89    158.26 o 
  -8   0   2     8175.12     7810.12    195.10 o 
  -7   0   2      136.14      105.93     17.14 o 
  -6   0   2    13635.31    13953.08    271.87 o 
  -5   0   2    16515.51    16637.59    261.99 o 
  -4   0   2     7855.18     8084.50    114.49 o 
  -3   0   2     1378.58     1670.75     26.44 o 
  -2   0   2    27792.43    26404.64    467.96 o 
  -1   0   2    39320.72    35945.93    552.55 o 
   0   0   2       75.19       59.31      3.27 o 
   1   0   2     1054.90     1107.57     18.68 o 
   2   0   2    35270.34    31558.84   1229.44 o 
   3   0   2    18739.75    19214.54    268.13 o 
   4   0   2      748.36      717.62     15.61 o 
   5   0   2    10169.31    10095.05    199.45 o 
   6   0   2     9255.33     9406.05    190.89 o 
   7   0   2     3661.67     3807.39     95.02 o 
   8   0   2       32.13       38.30     19.89 o 
   9   0   2     4827.21     4925.04    195.40 o 
 -10   1   2     3154.58     3283.68     79.37 o 
  -9   1   2       60.94       32.79     10.72 o 
  -8   1   2     5957.74     5930.13    111.07 o 
  -7   1   2    17371.34    17752.27    242.67 o 
  -6   1   2     7076.53     7263.90    108.02 o 
  -5   1   2     1487.53     1505.58     23.73 o 
  -4   1   2    11596.58    11713.46    110.17 o 
  -3   1   2    49359.48    46159.89    854.86 o 
  -2   1   2    19517.32    19770.11    205.22 o 
  -1   1   2     2702.01     2791.32     28.42 o 
   0   1   2    16434.41    16287.38    162.39 o 
   1   1   2    36540.80    33541.89    396.07 o 
   2   1   2     1169.74     1127.01     18.87 o 
   3   1   2     5382.46     5510.36     56.20 o 
   4   1   2    20680.63    21332.22    231.31 o 
   5   1   2    13797.58    13819.90    187.42 o 
   6   1   2      556.17      557.02     22.30 o 
   7   1   2     5563.93     5541.79    106.45 o 
   8   1   2    10059.96    10173.50    234.54 o 
   9   1   2     4738.83     4863.12    137.07 o 
 -10   2   2     1906.60     1885.83     56.18 o 
  -9   2   2     5915.72     6023.90    116.47 o 
  -8   2   2     6067.95     5840.27    109.39 o 
  -7   2   2       16.80       30.11      9.48 o 
  -6   2   2     8949.43     8705.93    126.15 o 
  -5   2   2     9093.87     9187.50     92.15 o 
  -4   2   2     3217.23     3348.27     36.61 o 
  -3   2   2      740.90      688.12     11.32 o 
  -2   2   2    17841.45    17303.71    179.44 o 
  -1   2   2     8624.27     8555.71    100.12 o 
   0   2   2       12.24       20.49      1.89 o 
   1   2   2     4054.17     3918.92     43.55 o 
   2   2   2     3245.31     3036.14     29.96 o 
   3   2   2     5551.85     5682.33     57.61 o 
   4   2   2       56.12       75.39      4.17 o 
   5   2   2     3298.51     3198.84     59.81 o 
   6   2   2     4005.02     3930.15     69.58 o 
   7   2   2     1829.41     1789.77     47.53 o 
   8   2   2       10.38        3.86      9.30 o 
   9   2   2     2555.40     2663.90     90.97 o 
 -10   3   2      427.88      466.00     66.32 o 
  -9   3   2       44.96       41.11     10.86 o 
  -8   3   2     2678.80     2651.88     62.20 o 
  -7   3   2     2826.67     2967.42     59.67 o 
  -6   3   2     1470.03     1565.15     30.05 o 
  -5   3   2       68.91       64.06      4.69 o 
  -4   3   2     5987.06     6170.96     62.86 o 
  -3   3   2     3995.99     4086.81     48.30 o 
  -2   3   2      380.64      355.74      7.97 o 
  -1   3   2     3376.56     3513.64     42.00 o 
   0   3   2    13590.06    13465.29    150.97 o 
   1   3   2     9569.83     9471.32    103.60 o 
   2   3   2      174.53      186.44      5.93 o 
   3   3   2      730.13      714.50     11.03 o 
   4   3   2     5360.58     5348.07     61.76 o 
   5   3   2     5667.44     5724.04     84.21 o 
   6   3   2        1.61       -5.87      5.64 o 
   7   3   2      225.16      232.18     27.39 o 
   8   3   2     1284.57     1219.26     62.33 o 
   9   3   2      826.02      870.79     64.99 o 
 -10   4   2       14.34        0.13      9.35 o 
  -9   4   2      301.59      270.83     22.17 o 
  -8   4   2       70.55       55.58     10.72 o 
  -7   4   2      134.03      131.04     10.65 o 
  -6   4   2      287.25      296.47     12.50 o 
  -5   4   2        1.18        7.66      2.96 o 
  -4   4   2      197.30      196.55      5.30 o 
  -3   4   2      195.85      245.93     11.98 o 
  -2   4   2      178.29      221.44      7.57 o 
  -1   4   2      618.31      617.45     15.42 o 
   0   4   2     2803.84     2959.40     44.43 o 
   1   4   2       13.00       24.26      4.25 o 
   2   4   2      513.63      612.52     10.70 o 
   3   4   2        1.20        2.87      2.22 o 
   4   4   2      205.39      204.22      8.77 o 
   5   4   2      530.86      479.39     17.23 o 
   6   4   2      108.34      125.87     14.41 o 
   7   4   2       78.80       86.17     15.76 o 
   8   4   2       57.49       58.21     12.85 o 
   9   4   2      290.29      278.48     26.00 o 
 -10   5   2      209.52      251.47     23.60 o 
  -9   5   2        6.26        4.88      8.48 o 
  -8   5   2     1113.31     1049.79     31.11 o 
  -7   5   2     2545.46     2478.84     46.57 o 
  -6   5   2     2404.69     2370.00     40.38 o 
  -5   5   2        3.05        7.99      3.18 o 
  -4   5   2      211.29      180.50      5.53 o 
  -3   5   2     3149.08     3203.07     51.15 o 
  -2   5   2     2339.66     2421.65     33.02 o 
  -1   5   2       97.25       73.02      5.73 o 
   0   5   2     1342.31     1610.67     25.37 o 
   1   5   2      492.49      467.11      8.76 o 
   2   5   2      574.19      643.90     15.85 o 
   3   5   2      553.82      566.06     17.98 o 
   4   5   2      166.80      139.78      8.75 o 
   5   5   2     1540.93     1591.80     31.10 o 
   6   5   2      392.50      381.86     27.50 o 
   7   5   2      143.78      115.27     18.79 o 
   8   5   2      678.76      667.64     33.73 o 
   9   5   2      367.91      438.29     42.88 o 
 -10   6   2     1347.86     1293.60     52.19 o 
  -9   6   2     4013.57     4048.49     76.24 o 
  -8   6   2     2929.60     2821.72     56.58 o 
  -7   6   2        0.42        1.63      4.56 o 
  -6   6   2     3552.55     3554.49     55.21 o 
  -5   6   2     2724.86     2707.65     62.83 o 
  -4   6   2     1399.69     1421.74     20.55 o 
  -3   6   2     1790.68     1965.13     33.42 o 
  -2   6   2    16741.31    16771.31    208.85 o 
  -1   6   2    12919.84    13050.42    140.91 o 
   0   6   2     6988.76     7288.74     79.41 o 
   1   6   2     4347.66     4305.52     48.24 o 
   2   6   2     4539.80     4215.84     53.14 o 
   3   6   2     8950.58     8747.33    104.31 o 
   4   6   2      125.18      132.62     10.04 o 
   5   6   2     2763.46     2590.26     76.80 o 
   6   6   2     4941.87     4804.35     97.42 o 
   7   6   2      900.36      889.63     33.58 o 
   8   6   2       92.65       98.38     15.52 o 
   9   6   2     1774.59     1750.36     59.73 o 
 -10   7   2     3195.09     3324.81     92.23 o 
  -9   7   2      130.82      102.08     12.78 o 
  -8   7   2     3275.33     3248.29     62.87 o 
  -7   7   2     7683.67     7622.53    116.42 o 
  -6   7   2     4517.07     4497.01     65.98 o 
  -5   7   2       13.68       32.97      6.81 o 
  -4   7   2     4471.75     4706.50     59.59 o 
  -3   7   2    18419.64    18136.14    244.56 o 
  -2   7   2     4385.83     4563.21     61.94 o 
  -1   7   2      139.60      136.12      6.50 o 
   0   7   2    14816.53    14289.34    156.99 o 
   1   7   2    24779.32    24233.22    251.52 o 
   2   7   2      471.28      442.31     10.12 o 
   3   7   2      874.96      831.00     20.64 o 
   4   7   2    11196.59    11100.46    175.24 o 
   5   7   2     8631.50     8598.80    142.50 o 
   6   7   2     1386.57     1347.68     56.90 o 
   7   7   2     3195.33     3089.60     73.76 o 
   8   7   2     5556.93     5512.12    147.11 o 
   9   7   2     2682.87     2782.24     80.09 o 
  -9   8   2     6768.12     6780.59    124.48 o 
  -8   8   2     8015.56     8000.39    124.92 o 
  -7   8   2      736.33      708.55     24.03 o 
  -6   8   2    10542.22    10584.24    192.57 o 
  -5   8   2    18066.89    17640.71    257.21 o 
  -4   8   2     5726.11     5783.61     79.99 o 
  -3   8   2      902.46      963.24     20.11 o 
  -2   8   2    14866.25    14565.87    170.98 o 
  -1   8   2    21265.66    20865.36    232.83 o 
   0   8   2       77.30       73.28      5.27 o 
   1   8   2     2509.24     2472.10     34.29 o 
   2   8   2    17378.75    16536.13    205.66 o 
   3   8   2     6686.24     6576.50    109.51 o 
   4   8   2     1868.92     1831.11     41.13 o 
   5   8   2     8593.45     8443.55    142.00 o 
   6   8   2     5093.90     5060.08    103.40 o 
   7   8   2     3386.29     3348.97     79.05 o 
   8   8   2        2.97        3.92      8.69 o 
  -9   9   2       84.72       73.92     13.08 o 
  -8   9   2     3764.22     3830.34     72.22 o 
  -7   9   2    10826.74    10751.34    157.52 o 
  -6   9   2     4185.03     4295.06     92.39 o 
  -5   9   2      420.52      413.51     17.85 o 
  -4   9   2    10982.14    11166.77    169.05 o 
  -3   9   2    15416.44    15284.94    210.30 o 
  -2   9   2     3821.69     3896.92     56.43 o 
  -1   9   2     4211.13     4252.33     58.48 o 
   0   9   2    16064.52    15077.84    180.37 o 
   1   9   2    14193.74    14085.69    177.70 o 
   2   9   2      750.61      779.92     20.99 o 
   3   9   2     2262.80     2293.86     43.36 o 
   4   9   2    12982.46    12932.93    220.97 o 
   5   9   2     8583.79     8664.70    158.67 o 
   6   9   2        0.28       -0.50      6.48 o 
   7   9   2     2451.00     2394.78     63.99 o 
   8   9   2     5937.05     6049.87    127.98 o 
  -9  10   2     5088.00     4961.28    100.77 o 
  -8  10   2     1801.71     1740.24     48.27 o 
  -7  10   2       10.86       11.65      6.42 o 
  -6  10   2    10909.03    10792.54    198.32 o 
  -5  10   2    10234.37    10332.11    188.56 o 
  -4  10   2     3835.90     3780.31     72.55 o 
  -3  10   2      266.41      289.23     13.64 o 
  -2  10   2    10155.41    10123.87    137.14 o 
  -1  10   2     7746.56     7509.98    105.86 o 
   0  10   2      516.11      487.12     14.09 o 
   1  10   2     2416.45     2449.66     45.83 o 
   2  10   2     4721.69     4701.22     81.29 o 
   3  10   2     9429.23     9119.99    161.01 o 
   4  10   2      422.40      408.78     23.12 o 
   5  10   2     2885.70     2898.02     82.28 o 
   6  10   2     6642.50     6608.14    131.05 o 
   7  10   2     2230.03     2198.25     61.41 o 
   8  10   2        1.19       -3.30      8.76 o 
  -8  11   2     1123.52     1094.52     37.59 o 
  -7  11   2     1581.98     1571.17     49.37 o 
  -6  11   2     1118.66     1123.43     38.89 o 
  -5  11   2      348.36      364.24     44.29 o 
  -4  11   2     2241.33     2127.61     66.94 o 
  -3  11   2     4084.71     4035.19     67.93 o 
  -2  11   2     2873.72     2813.02     51.26 o 
  -1  11   2      636.40      645.46     19.88 o 
   0  11   2     5992.62     5838.58     83.23 o 
   1  11   2     2823.15     2768.42     54.97 o 
   2  11   2     1483.43     1496.52     36.14 o 
   3  11   2     3052.19     2968.91     63.18 o 
   4  11   2     5701.48     5628.66    145.92 o 
   5  11   2     2092.86     2071.74     89.84 o 
   6  11   2      103.06       85.74     13.52 o 
   7  11   2     1664.37     1622.00     56.21 o 
  -8  12   2      243.59      255.24     21.21 o 
  -7  12   2       71.29       50.69     14.45 o 
  -6  12   2       95.14      110.40     14.75 o 
  -5  12   2      249.06      281.55     20.48 o 
  -4  12   2       51.98       55.65     10.39 o 
  -3  12   2       60.41       67.25      9.83 o 
  -2  12   2     1359.03     1280.62     33.32 o 
  -1  12   2     2373.76     2364.25     49.75 o 
   0  12   2       14.06       28.22     13.54 o 
   1  12   2      222.20      243.54     24.14 o 
   2  12   2      583.69      572.70     25.05 o 
   3  12   2      113.10      128.30     14.17 o 
   4  12   2       26.19       21.05     12.44 o 
   5  12   2      638.21      573.74     33.51 o 
   6  12   2      398.35      324.99     24.28 o 
   7  12   2      520.67      545.33     31.89 o 
  -7  13   2        8.91        9.11     11.28 o 
  -6  13   2      204.24      185.81     22.51 o 
  -5  13   2        1.14        2.83      7.27 o 
  -4  13   2       43.37       41.60     14.98 o 
  -3  13   2      584.65      582.19     26.14 o 
  -2  13   2      355.81      352.11     19.73 o 
  -1  13   2       30.92       25.34      7.96 o 
   0  13   2        6.54       13.60      6.37 o 
   1  13   2      793.46      801.78     30.34 o 
   2  13   2        0.33        2.71      7.38 o 
   3  13   2      103.35      103.73     17.47 o 
   4  13   2      113.57      136.86     23.89 o 
   5  13   2      702.36      633.33     36.91 o 
   6  13   2      210.17      208.96     24.83 o 
   7  13   2        0.70        1.38      9.48 o 
  -7  14   2       51.47       61.85     16.00 o 
  -6  14   2     1752.42     1755.73     65.25 o 
  -5  14   2     2109.25     2109.46     59.29 o 
  -4  14   2      623.16      598.69     39.97 o 
  -3  14   2       12.48       11.13      8.11 o 
  -2  14   2     3169.50     3060.87     76.96 o 
  -1  14   2     3474.53     3384.00     78.16 o 
   0  14   2      567.14      551.10     82.49 o 
   1  14   2        6.03       27.54     40.69 o 
   2  14   2     1033.10     1006.48     36.31 o 
   3  14   2      450.01      415.57     25.04 o 
   4  14   2       77.53       81.04     16.65 o 
   5  14   2     1916.58     1945.58     69.34 o 
   6  14   2     1660.64     1635.77     72.75 o 
  -6  15   2     1998.49     2001.22     72.45 o 
  -5  15   2      191.76      198.50     23.81 o 
  -4  15   2     2678.47     2798.67     71.84 o 
  -3  15   2     5164.42     5242.63    111.78 o 
  -2  15   2     1671.88     1629.73     49.18 o 
  -1  15   2     1008.40      980.33     53.47 o 
   0  15   2     3405.01     3374.18     84.91 o 
   1  15   2     4363.42     4332.16     96.28 o 
   2  15   2      328.31      349.44     23.51 o 
   3  15   2      962.74      929.75     36.78 o 
   4  15   2     3453.14     3357.76     99.79 o 
   5  15   2     2835.45     2876.20     91.52 o 
  -5  16   2     6874.88     6763.34    169.76 o 
  -4  16   2     1276.98     1370.72     63.63 o 
  -3  16   2      220.11      248.56     21.27 o 
  -2  16   2     6990.63     6982.62    141.17 o 
  -1  16   2     6384.13     6265.13    129.29 o 
   0  16   2       80.58      109.90     23.16 o 
   1  16   2     1190.92     1221.10     42.50 o 
   2  16   2     5886.24     5723.30    121.67 o 
   3  16   2     4319.41     4174.14    117.20 o 
   4  16   2      119.33      129.16     43.22 o 
  -4  17   2     3412.42     3378.16    102.61 o 
  -3  17   2     4713.63     4959.87    110.89 o 
  -2  17   2     2034.71     2102.57     69.94 o 
  -1  17   2      713.41      762.66     47.13 o 
   0  17   2     6735.72     6815.76    140.06 o 
   1  17   2     5637.15     5760.81    151.82 o 
   2  17   2      685.92      617.63     32.04 o 
   3  17   2     1440.26     1531.47     62.59 o 
  -3  18   2      248.02      292.92     48.31 o 
  -2  18   2     4623.01     4766.24    108.58 o 
  -1  18   2     5149.01     5234.28    139.43 o 
   0  18   2      333.34      392.28     29.04 o 
   1  18   2     1632.31     1707.70     54.78 o 
   2  18   2     5247.24     5376.29    133.89 o 
 -10   1   3     1601.87     1540.03     49.89 o 
  -9   1   3       97.10      106.99     14.84 o 
  -8   1   3      352.33      349.82     21.92 o 
  -7   1   3     2180.12     2167.43     44.71 o 
  -6   1   3      622.03      628.03     19.74 o 
  -5   1   3      617.75      649.52     14.01 o 
  -4   1   3       11.57       17.69      2.20 o 
  -3   1   3     2467.88     2568.24     32.61 o 
  -2   1   3     2835.18     2783.94     30.52 o 
  -1   1   3     1747.35     1722.55     21.42 o 
   0   1   3       90.68       96.05      3.81 o 
   1   1   3     4798.33     5205.88     50.94 o 
   2   1   3    16454.53    17249.26    162.97 o 
   3   1   3      849.38      927.50     19.81 o 
   4   1   3       45.68       67.73      5.51 o 
   5   1   3     1352.34     1305.47     31.93 o 
   6   1   3     2421.21     2472.52     60.85 o 
   7   1   3       15.25       24.88     11.77 o 
   8   1   3      494.12      506.11     89.11 o 
   9   1   3      548.55      522.27     40.84 o 
 -10   2   3        7.26        6.92      9.80 o 
  -9   2   3     1416.80     1456.67     45.62 o 
  -8   2   3     4452.03     4509.48     90.25 o 
  -7   2   3     3516.78     3448.92     66.45 o 
  -6   2   3       38.57       46.73      5.89 o 
  -5   2   3    10856.59    10932.99    128.63 o 
  -4   2   3    15787.57    15724.79    143.77 o 
  -3   2   3    17545.82    18122.28    207.15 o 
  -2   2   3       71.20       73.40      3.64 o 
  -1   2   3     6457.05     6103.19     64.77 o 
   0   2   3    11824.33    11747.81    110.24 o 
   1   2   3    12974.79    13593.20    147.87 o 
   2   2   3     9406.12    10120.15     88.59 o 
   3   2   3     5780.60     5753.39     65.33 o 
   4   2   3     7374.10     7613.91     92.55 o 
   5   2   3     1512.70     1613.25     46.91 o 
   6   2   3     4088.08     4192.48     97.73 o 
   7   2   3     5338.71     5201.67    134.09 o 
   8   2   3     1544.55     1620.34     64.05 o 
   9   2   3       79.40       68.87     19.53 o 
 -10   3   3     5250.42     5262.90    110.00 o 
  -9   3   3     5397.03     5600.22    110.26 o 
  -8   3   3      299.20      308.01     20.99 o 
  -7   3   3     6037.34     6198.00     92.06 o 
  -6   3   3    15032.82    14969.18    183.93 o 
  -5   3   3     5260.23     5152.22     59.28 o 
  -4   3   3     1413.11     1438.97     18.87 o 
  -3   3   3    33040.18    33146.20    356.10 o 
  -2   3   3    34328.11    33405.66    371.77 o 
  -1   3   3     5743.18     5811.34     62.35 o 
   0   3   3      486.40      446.55      7.40 o 
   1   3   3    26364.85    25373.48    261.94 o 
   2   3   3    22848.86    22983.76    209.16 o 
   3   3   3     1698.56     1685.26     20.78 o 
   4   3   3      577.17      554.26     18.60 o 
   5   3   3     6081.44     5998.94    124.77 o 
   6   3   3    13247.06    13227.99    253.74 o 
   7   3   3      255.52      252.05     35.08 o 
   8   3   3      742.51      723.76     43.78 o 
   9   3   3     3297.78     3494.36    110.03 o 
 -10   4   3      310.47      352.76     26.75 o 
  -9   4   3     5190.19     5199.32    104.58 o 
  -8   4   3     8662.70     8853.71    153.68 o 
  -7   4   3    11824.93    11545.01    156.64 o 
  -6   4   3       71.07       72.92     11.41 o 
  -5   4   3    12337.45    12456.92    131.10 o 
  -4   4   3    33101.89    32500.64    347.83 o 
  -3   4   3     6125.61     6128.40     68.64 o 
  -2   4   3     2020.36     2060.62     30.10 o 
  -1   4   3    28105.44    26807.92    279.75 o 
   0   4   3    56304.33    51107.04    511.16 o 
   1   4   3     6942.96     6922.70     76.06 o 
   2   4   3     3529.95     3747.56     39.32 o 
   3   4   3    15967.63    15793.13    144.26 o 
   4   4   3     8975.05     8957.39    115.19 o 
   5   4   3     2896.22     2838.28     57.80 o 
   6   4   3     9587.92     9557.53    191.11 o 
   7   4   3     8452.58     8565.00    364.06 o 
   8   4   3     6074.05     5903.34    154.24 o 
   9   4   3      187.76      137.59     24.60 o 
 -10   5   3     7109.12     7199.70    138.85 o 
  -9   5   3     3721.57     3812.63     84.42 o 
  -8   5   3       14.37       22.38      7.29 o 
  -7   5   3     8386.42     8347.04    119.11 o 
  -6   5   3    16196.35    15980.46    187.60 o 
  -5   5   3    12910.56    12843.02    144.85 o 
  -4   5   3      278.91      299.26      8.43 o 
  -3   5   3    11851.67    12171.64    130.27 o 
  -2   5   3    19471.60    19032.11    214.97 o 
  -1   5   3    16628.50    17040.38    184.64 o 
   0   5   3     1039.92     1075.90     16.35 o 
   1   5   3    17429.13    16720.09    174.83 o 
   2   5   3    27266.97    26937.68    297.99 o 
   3   5   3     3312.12     3302.61     44.79 o 
   4   5   3      965.88      927.38     19.20 o 
   5   5   3    12405.22    12143.83    193.84 o 
   6   5   3     9890.33     9966.47    198.63 o 
   7   5   3      816.00      726.82     72.84 o 
   8   5   3     2057.62     2050.57     61.99 o 
   9   5   3     3351.75     3301.63    109.06 o 
 -10   6   3       99.72       84.58     15.78 o 
  -9   6   3     2098.18     2088.10     49.10 o 
  -8   6   3     5464.68     5450.96     91.34 o 
  -7   6   3     2023.50     2004.86     40.97 o 
  -6   6   3      832.29      872.29     20.33 o 
  -5   6   3     7753.47     7786.00     92.55 o 
  -4   6   3    10440.06    10524.84    131.01 o 
  -3   6   3     1633.46     1620.87     24.81 o 
  -2   6   3        2.10       10.56      3.27 o 
  -1   6   3    12446.63    12380.75    145.33 o 
   0   6   3    20107.90    20286.00    244.78 o 
   1   6   3     2541.83     2634.10     35.78 o 
   2   6   3     6700.85     6852.29     86.24 o 
   3   6   3    12714.63    12305.57    170.77 o 
   4   6   3    18699.65    18217.21    232.26 o 
   5   6   3     1142.31     1111.26     26.86 o 
   6   6   3     1523.60     1472.70     56.29 o 
   7   6   3     5520.44     5745.17    146.77 o 
   8   6   3     1760.60     1905.07     71.98 o 
   9   6   3        0.49        3.26     13.17 o 
 -10   7   3     2088.64     2066.71     60.72 o 
  -9   7   3     1551.43     1501.08     58.93 o 
  -8   7   3        0.53        2.03      5.84 o 
  -7   7   3     2146.54     2101.49     44.67 o 
  -6   7   3     6289.72     6298.55     83.79 o 
  -5   7   3     4819.03     4868.31     71.37 o 
  -4   7   3        8.63       16.05      4.02 o 
  -3   7   3     3805.41     3870.09     58.78 o 
  -2   7   3     6166.76     6217.60     86.53 o 
  -1   7   3     3501.66     3489.61     59.12 o 
   0   7   3       50.73       36.10      4.23 o 
   1   7   3     3782.42     3844.17     50.11 o 
   2   7   3     2166.44     2085.79     36.09 o 
   3   7   3     1439.31     1408.02     29.95 o 
   4   7   3      657.85      629.78     20.06 o 
   5   7   3      759.74      710.93     24.65 o 
   6   7   3     1943.38     1834.63     50.11 o 
   7   7   3        3.92       -2.17      6.94 o 
   8   7   3      713.54      694.24     43.94 o 
  -9   8   3      110.59      103.99     12.99 o 
  -8   8   3        1.75        2.63      6.43 o 
  -7   8   3       10.64       20.69      6.80 o 
  -6   8   3       80.64       57.21      9.20 o 
  -5   8   3      314.25      313.34     12.73 o 
  -4   8   3      825.52      865.41     22.49 o 
  -3   8   3      168.74      203.30     10.53 o 
  -2   8   3      573.53      595.11     17.19 o 
  -1   8   3      835.89      874.85     18.55 o 
   0   8   3      410.61      443.96     17.23 o 
   1   8   3      558.87      565.11     15.79 o 
   2   8   3      218.27      236.34     16.90 o 
   3   8   3      737.47      721.28     24.44 o 
   4   8   3        6.97        9.07      4.90 o 
   5   8   3        0.12        3.60      6.24 o 
   6   8   3       65.60       56.86     15.32 o 
   7   8   3      385.57      393.96     25.32 o 
   8   8   3      112.71       91.82     57.75 o 
  -9   9   3       25.97       31.74     10.05 o 
  -8   9   3        1.32        8.15      7.06 o 
  -7   9   3      682.32      666.27     24.33 o 
  -6   9   3      414.05      408.72     20.54 o 
  -5   9   3      593.50      599.41     20.40 o 
  -4   9   3       74.19       79.46      8.65 o 
  -3   9   3      366.61      369.55     11.04 o 
  -2   9   3       31.15       32.98      5.05 o 
  -1   9   3        8.77       12.86      4.16 o 
   0   9   3     1606.50     1630.26     33.46 o 
   1   9   3     1745.31     1699.31     34.81 o 
   2   9   3      961.91     1027.20     26.96 o 
   3   9   3      456.33      462.77     21.97 o 
   4   9   3      331.12      320.52     18.23 o 
   5   9   3       79.03       73.34     15.48 o 
   6   9   3     1150.73     1143.11     38.87 o 
   7   9   3        0.91        0.07      7.22 o 
   8   9   3        3.97      -11.79      8.00 o 
  -9  10   3      729.20      805.09     36.41 o 
  -8  10   3     2558.87     2649.14     57.12 o 
  -7  10   3     2016.28     1933.37     49.97 o 
  -6  10   3       43.22       35.20      8.50 o 
  -5  10   3     5789.38     5676.85    113.64 o 
  -4  10   3     9594.23     9705.07    161.01 o 
  -3  10   3     4042.15     4077.51     76.09 o 
  -2  10   3        2.46        2.01      3.82 o 
  -1  10   3     4459.72     4629.78     74.81 o 
   0  10   3     6233.61     6353.27    104.41 o 
   1  10   3     1505.50     1503.88     35.25 o 
   2  10   3     1619.22     1671.75     38.34 o 
   3  10   3     2902.83     2890.61     57.33 o 
   4  10   3     4411.39     4387.13     98.19 o 
   5  10   3     1329.72     1267.10     40.40 o 
   6  10   3      450.68      448.51     27.11 o 
   7  10   3      907.33      919.26     52.02 o 
  -8  11   3       41.92       35.48      9.62 o 
  -7  11   3     3831.33     3920.06     81.59 o 
  -6  11   3     4939.91     4855.07    131.04 o 
  -5  11   3     2987.80     2958.43     70.41 o 
  -4  11   3      853.10      824.31     30.64 o 
  -3  11   3     8504.12     8592.41    145.73 o 
  -2  11   3    11090.19    10814.29    156.47 o 
  -1  11   3     4025.52     4047.81     68.36 o 
   0  11   3      300.54      307.97     15.83 o 
   1  11   3     5335.49     5213.12     90.21 o 
   2  11   3     8127.99     7947.75    137.75 o 
   3  11   3      221.23      255.58     18.29 o 
   4  11   3      953.79      989.51     41.59 o 
   5  11   3     4750.12     4778.13    101.47 o 
   6  11   3     4334.48     4419.83    100.17 o 
   7  11   3       86.29       57.82     13.86 o 
  -8  12   3     4785.76     4935.80     99.49 o 
  -7  12   3     4459.12     4509.19     91.56 o 
  -6  12   3       16.24       14.52      9.31 o 
  -5  12   3     4680.35     4807.15    102.52 o 
  -4  12   3    12754.67    12554.40    226.11 o 
  -3  12   3     3601.92     3715.01     82.22 o 
  -2  12   3      345.67      299.47     42.89 o 
  -1  12   3    11145.27    11142.48    186.72 o 
   0  12   3    23520.25    22699.29    357.17 o 
   1  12   3     6739.28     6709.16    120.79 o 
   2  12   3      626.28      634.37     26.65 o 
   3  12   3     9567.67     9441.25    189.88 o 
   4  12   3     7240.51     7142.28    167.93 o 
   5  12   3     2144.80     2086.36     69.64 o 
   6  12   3     3136.42     3119.10     94.03 o 
   7  12   3     5420.54     5476.48    171.69 o 
  -7  13   3     3480.75     3728.40     81.08 o 
  -6  13   3     8902.22     8976.21    174.31 o 
  -5  13   3     3259.63     3323.27     79.43 o 
  -4  13   3       40.03       44.53     10.30 o 
  -3  13   3     7429.78     7510.59    145.87 o 
  -2  13   3     9821.27     9900.86    183.40 o 
  -1  13   3     3058.93     3195.29     68.96 o 
   0  13   3      420.72      431.51     26.38 o 
   1  13   3     8370.82     8449.60    160.48 o 
   2  13   3     9671.48     9532.59    178.78 o 
   3  13   3      726.18      717.28     30.47 o 
   4  13   3     1402.54     1298.37     60.75 o 
   5  13   3     5367.10     5512.70    141.45 o 
   6  13   3     6122.17     6242.82    131.59 o 
  -7  14   3     2958.39     2985.41    254.68 o 
  -6  14   3      391.44      401.32     31.25 o 
  -5  14   3     4569.79     4523.23    102.93 o 
  -4  14   3     8742.64     8890.68    171.23 o 
  -3  14   3     2213.91     2308.56     61.13 o 
  -2  14   3      184.29      168.86     16.73 o 
  -1  14   3     6842.17     6848.58    182.36 o 
   0  14   3     9634.35     9706.13    181.92 o 
   1  14   3     1598.28     1601.69     54.28 o 
   2  14   3     1414.78     1446.68     45.98 o 
   3  14   3     4514.23     4484.96    112.71 o 
   4  14   3     5568.78     5410.08    139.03 o 
   5  14   3      599.90      603.93     38.65 o 
  -6  15   3     2438.84     2427.48    128.29 o 
  -5  15   3     1604.95     1754.78     54.60 o 
  -4  15   3      232.17      220.73     20.59 o 
  -3  15   3     1774.16     1756.89     52.72 o 
  -2  15   3     2910.08     2971.91     73.75 o 
  -1  15   3      439.52      425.37     26.30 o 
   0  15   3      520.04      540.83     27.83 o 
   1  15   3     3690.02     3657.44     85.74 o 
   2  15   3     2050.81     2107.55     68.20 o 
   3  15   3      231.62      228.35     24.41 o 
   4  15   3      540.16      564.77     37.35 o 
   5  15   3     2540.55     2618.68    145.53 o 
  -5  16   3      406.64      374.93     27.17 o 
  -4  16   3     1285.42     1314.66     46.15 o 
  -3  16   3      274.91      287.13     35.63 o 
  -2  16   3      355.07      343.02     24.54 o 
  -1  16   3       44.35       67.25     13.34 o 
   0  16   3      608.66      619.01     47.34 o 
   1  16   3       14.44        8.99      8.70 o 
   2  16   3       30.56       32.40     10.66 o 
   3  16   3      680.82      609.86     32.41 o 
   4  16   3      630.33      642.46     40.98 o 
  -4  17   3        9.60        0.16      9.66 o 
  -3  17   3       70.79       80.16     14.43 o 
  -2  17   3      181.71      195.34     20.20 o 
  -1  17   3       31.97       19.24     10.66 o 
   0  17   3        4.26        5.08      8.42 o 
   1  17   3       38.49       17.89      9.83 o 
   2  17   3       36.92       43.45     12.39 o 
   3  17   3       28.34       22.39     11.50 o 
  -2  18   3        3.11       16.61     10.47 o 
  -1  18   3      994.43     1033.94     41.07 o 
   0  18   3     1358.46     1433.80     89.64 o 
   1  18   3      437.20      433.75     29.04 o 
 -10   0   4     4658.04     4671.53    142.86 o 
  -9   0   4     2437.45     2548.81    123.47 o 
  -8   0   4     3313.55     3275.87    108.88 o 
  -7   0   4     7347.04     7547.19    183.73 o 
  -6   0   4     2533.57     2549.89     66.73 o 
  -5   0   4      682.20      737.42     21.54 o 
  -4   0   4     5832.43     5787.96     84.14 o 
  -3   0   4    48121.63    47034.54    655.64 o 
  -2   0   4     2894.19     2720.48     41.74 o 
  -1   0   4      213.47      242.34      8.16 o 
   0   0   4    12334.13    11714.92    171.74 o 
   1   0   4    43326.23    40973.79    580.65 o 
   2   0   4     9231.79     9696.25    135.94 o 
   3   0   4     2032.30     2121.93     56.77 o 
   4   0   4    25831.53    25860.30    506.60 o 
   5   0   4    17222.01    17529.36    508.12 o 
   6   0   4     9573.27     9784.42    308.66 o 
   7   0   4     2853.92     2728.52    120.38 o 
   8   0   4     5102.64     5244.88    200.22 o 
   9   0   4     6388.01     6431.69    241.82 o 
 -10   1   4     1246.28     1353.52     46.48 o 
  -9   1   4     6906.23     6957.93    129.99 o 
  -8   1   4     8998.30     9157.27    157.47 o 
  -7   1   4     1468.14     1452.87     53.10 o 
  -6   1   4     5583.43     5649.06     92.40 o 
  -5   1   4    12375.10    12467.68    141.75 o 
  -4   1   4    14378.25    14750.60    131.47 o 
  -3   1   4      741.04      860.11     13.03 o 
  -2   1   4    19037.84    19050.35    193.07 o 
  -1   1   4    16220.80    15664.80    154.51 o 
   0   1   4     7541.06     7625.45     78.10 o 
   1   1   4      335.88      385.80      8.01 o 
   2   1   4    16351.26    16321.07    165.79 o 
   3   1   4    14702.19    14868.39    191.88 o 
   4   1   4     1777.27     1774.92     31.86 o 
   5   1   4     2606.53     2627.19     74.84 o 
   6   1   4     8382.69     8327.13    190.42 o 
   7   1   4     4916.13     5002.63    131.86 o 
   8   1   4      462.11      420.76     64.90 o 
   9   1   4     2575.92     2605.19     99.88 o 
 -10   2   4     2732.70     2720.77     77.51 o 
  -9   2   4      148.89      173.98     18.06 o 
  -8   2   4     1075.25     1059.40     35.47 o 
  -7   2   4    11546.71    11747.82    189.96 o 
  -6   2   4     2752.85     2680.35     49.00 o 
  -5   2   4     1459.16     1583.75     23.37 o 
  -4   2   4     7339.67     7490.27     71.63 o 
  -3   2   4    13340.73    13382.90    137.69 o 
  -2   2   4     4204.28     4071.02     45.68 o 
  -1   2   4     6170.25     6829.66     72.73 o 
   0   2   4    18899.22    19510.30    191.17 o 
   1   2   4    17915.98    18025.49    177.19 o 
   2   2   4    10442.08    11288.58    125.06 o 
   3   2   4     3301.51     3432.38     54.78 o 
   4   2   4     5262.42     5102.81    107.13 o 
   5   2   4     7669.70     7852.02    201.78 o 
   6   2   4     1331.47     1243.17     49.07 o 
   7   2   4      473.00      444.73     32.86 o 
   8   2   4     5069.50     5117.07    139.61 o 
 -10   3   4       10.50       12.24     10.04 o 
  -9   3   4     1698.51     1653.66     49.14 o 
  -8   3   4     1043.59     1112.55     44.43 o 
  -7   3   4     1114.76     1160.43     69.62 o 
  -6   3   4     1178.13     1183.52     24.92 o 
  -5   3   4     2954.73     3029.52     35.82 o 
  -4   3   4     2236.89     2265.27     27.02 o 
  -3   3   4      252.96      267.69      8.46 o 
  -2   3   4     3284.30     3416.44     39.61 o 
  -1   3   4     5754.69     5803.72     63.41 o 
   0   3   4      352.71      342.23      7.14 o 
   1   3   4      142.10      124.71      5.56 o 
   2   3   4     2012.92     2069.40     25.66 o 
   3   3   4     3423.55     3345.99     47.20 o 
   4   3   4       51.49       60.52      7.99 o 
   5   3   4     1037.78     1088.57     42.35 o 
   6   3   4      921.04      930.34     41.81 o 
   7   3   4     2049.85     2099.83     71.95 o 
   8   3   4       84.59       67.20     24.09 o 
 -10   4   4        7.33       12.42     10.74 o 
  -9   4   4       87.69      102.81     14.88 o 
  -8   4   4      676.01      656.86     28.73 o 
  -7   4   4       29.59       37.32      7.28 o 
  -6   4   4      327.72      339.22     13.02 o 
  -5   4   4      527.36      551.16     11.41 o 
  -4   4   4      109.35      129.34      6.45 o 
  -3   4   4      492.73      533.49     10.87 o 
  -2   4   4     1365.71     1500.31     22.13 o 
  -1   4   4      563.09      650.02     12.10 o 
   0   4   4       45.39       59.69      3.68 o 
   1   4   4        0.70       -2.60      2.15 o 
   2   4   4      225.64      228.55      8.05 o 
   3   4   4       35.78       41.96      4.69 o 
   4   4   4      909.60      935.35     28.76 o 
   5   4   4        3.17       15.64     10.65 o 
   6   4   4       93.30       78.71     14.94 o 
   7   4   4      145.78      132.54     20.59 o 
   8   4   4      274.33      263.41     63.10 o 
 -10   5   4      263.12      248.54     23.15 o 
  -9   5   4     1160.65     1192.76     41.02 o 
  -8   5   4      424.99      449.13     20.54 o 
  -7   5   4      604.58      633.07     21.76 o 
  -6   5   4     2364.23     2384.97     40.72 o 
  -5   5   4     1421.62     1433.38     24.57 o 
  -4   5   4     2258.28     2245.85     35.40 o 
  -3   5   4       31.26       33.78      3.70 o 
  -2   5   4     5715.72     6133.84     71.00 o 
  -1   5   4     2161.47     2244.82     28.83 o 
   0   5   4     1185.95     1238.93     18.72 o 
   1   5   4      251.76      255.76      7.23 o 
   2   5   4     2323.99     2324.93     29.98 o 
   3   5   4      854.41      851.93     16.75 o 
   4   5   4      187.89      196.70     10.24 o 
   5   5   4      524.20      525.72     26.44 o 
   6   5   4      627.71      656.68     35.16 o 
   7   5   4      597.04      603.38     38.18 o 
   8   5   4       29.56       22.30     16.00 o 
 -10   6   4     1506.47     1510.18     50.34 o 
  -9   6   4      252.73      251.67     17.97 o 
  -8   6   4      673.18      674.54     24.48 o 
  -7   6   4     3989.25     4040.56     70.16 o 
  -6   6   4     1699.36     1683.20     32.07 o 
  -5   6   4      237.97      230.12     10.43 o 
  -4   6   4      649.13      697.92     16.60 o 
  -3   6   4     4126.16     4219.29     57.59 o 
  -2   6   4     1329.48     1278.60     22.04 o 
  -1   6   4      769.94      792.39     15.22 o 
   0   6   4     4859.61     4767.74     55.87 o 
   1   6   4     7379.83     7152.03     83.44 o 
   2   6   4     6496.32     6652.98     88.84 o 
   3   6   4      838.86      881.96     19.81 o 
   4   6   4     4666.50     4592.63     66.56 o 
   5   6   4     3576.02     3572.49     73.08 o 
   6   6   4     1946.23     1848.88     64.39 o 
   7   6   4     1200.69     1023.18     48.38 o 
   8   6   4     2367.87     2331.27     82.73 o 
  -9   7   4     3755.73     3862.46     74.43 o 
  -8   7   4     3063.77     3179.81     62.32 o 
  -7   7   4      274.20      281.00     16.63 o 
  -6   7   4     6910.96     6986.88    112.74 o 
  -5   7   4    11320.24    11446.11    144.69 o 
  -4   7   4     5861.90     6049.88     81.52 o 
  -3   7   4      372.20      397.21     21.57 o 
  -2   7   4    11636.66    11898.58    139.81 o 
  -1   7   4    17157.14    17116.70    181.70 o 
   0   7   4     3646.37     3730.84     56.49 o 
   1   7   4       20.64       29.24      4.84 o 
   2   7   4    10491.98    10157.28    154.50 o 
   3   7   4    14896.08    14609.63    177.26 o 
   4   7   4     1039.52     1038.07     23.26 o 
   5   7   4     2767.44     2691.79     50.90 o 
   6   7   4     8172.99     8235.90    154.33 o 
   7   7   4     7347.21     7417.42    181.60 o 
   8   7   4     1009.03      959.65     50.57 o 
  -9   8   4      949.97      934.98     42.59 o 
  -8   8   4     1536.70     1532.24     42.56 o 
  -7   8   4     7763.22     7758.85    119.23 o 
  -6   8   4     4716.50     4777.37     88.76 o 
  -5   8   4       12.06       16.68      5.83 o 
  -4   8   4     5905.23     6048.68     86.44 o 
  -3   8   4    24035.49    23962.35    285.23 o 
  -2   8   4    10135.45    10139.29    108.09 o 
  -1   8   4       30.75       30.42      5.09 o 
   0   8   4     5497.63     5415.14     87.39 o 
   1   8   4    10717.52    10541.08    160.10 o 
   2   8   4     4391.10     4430.45     76.30 o 
   3   8   4     2475.14     2423.07     48.50 o 
   4   8   4    12882.15    12547.42    161.56 o 
   5   8   4     7036.05     7137.43    117.02 o 
   6   8   4     3509.04     3451.87     89.68 o 
   7   8   4     1572.63     1666.27     97.73 o 
  -9   9   4     6086.24     6049.23    105.13 o 
  -8   9   4     7312.76     7436.10    119.30 o 
  -7   9   4     1267.84     1267.99     33.88 o 
  -6   9   4     2742.05     2822.78     60.94 o 
  -5   9   4    10811.97    11170.19    177.96 o 
  -4   9   4     7143.43     7433.24    109.67 o 
  -3   9   4       87.35       87.21      8.15 o 
  -2   9   4    15469.82    15278.96    222.56 o 
  -1   9   4    17996.61    17899.24    262.72 o 
   0   9   4     3344.47     3420.26     62.16 o 
   1   9   4     2561.80     2518.41     49.79 o 
   2   9   4    14904.86    14473.95    216.14 o 
   3   9   4    18350.86    18068.53    267.66 o 
   4   9   4     2088.87     2054.45     48.18 o 
   5   9   4      948.48      922.61     28.28 o 
   6   9   4     4736.19     4751.65    101.84 o 
   7   9   4     4778.58     5017.93    109.56 o 
  -9  10   4      560.83      513.07     30.06 o 
  -8  10   4     2021.82     2120.37     49.66 o 
  -7  10   4     7107.94     7032.88    126.72 o 
  -6  10   4     3137.62     3170.68     67.26 o 
  -5  10   4      928.81      923.21     24.41 o 
  -4  10   4     2644.78     2727.57     50.20 o 
  -3  10   4     9846.51     9982.17    164.48 o 
  -2  10   4     2702.16     2719.80     55.90 o 
  -1  10   4      138.27      157.85     11.22 o 
   0  10   4     5558.43     5397.68     91.68 o 
   1  10   4    11412.55    11610.80    178.61 o 
   2  10   4     4315.66     4359.49     83.71 o 
   3  10   4      456.99      456.27     21.00 o 
   4  10   4     4168.55     4143.56     87.80 o 
   5  10   4     4791.39     4965.22    103.54 o 
   6  10   4      551.92      520.68     28.50 o 
   7  10   4      992.89     1018.34     56.47 o 
  -8  11   4     2286.02     2208.79     59.63 o 
  -7  11   4       28.87       41.99     10.67 o 
  -6  11   4      427.91      446.32     23.12 o 
  -5  11   4     1717.61     1748.56     44.50 o 
  -4  11   4     2180.44     2169.09     48.03 o 
  -3  11   4      207.66      224.95     13.54 o 
  -2  11   4     1659.97     1656.62     40.55 o 
  -1  11   4     4146.70     4294.69     81.85 o 
   0  11   4     2195.21     2161.41     57.00 o 
   1  11   4       64.15       78.06     10.54 o 
   2  11   4     2959.89     2996.11     73.24 o 
   3  11   4     3965.30     4091.65     88.61 o 
   4  11   4     1297.76     1260.50     48.42 o 
   5  11   4      570.00      546.94     28.26 o 
   6  11   4     1717.21     1889.19     56.13 o 
  -8  12   4      213.35      209.29     28.42 o 
  -7  12   4      449.82      469.12     31.51 o 
  -6  12   4      186.26      208.61     17.70 o 
  -5  12   4       45.01       46.45      9.78 o 
  -4  12   4      232.33      239.25     16.02 o 
  -3  12   4      860.96      895.06     32.45 o 
  -2  12   4      176.93      184.28     16.12 o 
  -1  12   4        1.74        8.86      7.17 o 
   0  12   4      263.18      274.72     18.87 o 
   1  12   4     1057.63     1023.33     32.78 o 
   2  12   4       86.88      113.82     13.89 o 
   3  12   4        0.33       -4.45      6.62 o 
   4  12   4      330.85      352.94     30.54 o 
   5  12   4      561.12      522.67     28.89 o 
   6  12   4        3.79        4.07      9.71 o 
  -7  13   4      185.69      179.20     22.29 o 
  -6  13   4      160.42      166.40     32.83 o 
  -5  13   4       57.98       59.41     11.50 o 
  -4  13   4        3.53       14.38      8.65 o 
  -3  13   4       64.08       76.71     12.24 o 
  -2  13   4      484.62      521.35     32.37 o 
  -1  13   4      115.87      119.17     16.91 o 
   0  13   4      113.83       95.10     13.42 o 
   1  13   4       41.07       37.45      9.98 o 
   2  13   4      820.23      773.70     31.28 o 
   3  13   4      703.32      689.64     31.89 o 
   4  13   4      414.65      410.89     61.22 o 
   5  13   4        6.37        1.92      8.64 o 
  -6  14   4      333.84      364.72     28.60 o 
  -5  14   4      422.98      457.85     34.70 o 
  -4  14   4      434.56      445.11     26.18 o 
  -3  14   4     1667.21     1693.73     66.17 o 
  -2  14   4      394.86      414.34     24.33 o 
  -1  14   4        2.62       23.42      9.18 o 
   0  14   4     1071.14     1066.14     37.82 o 
   1  14   4     2053.96     2177.47     58.95 o 
   2  14   4     1338.72     1418.28     45.82 o 
   3  14   4      106.67       94.50     14.46 o 
   4  14   4      681.93      732.54     40.31 o 
   5  14   4     1252.41     1241.16     45.78 o 
  -6  15   4     1432.92     1430.31     53.71 o 
  -5  15   4     3502.10     3646.33    110.87 o 
  -4  15   4     2904.13     2947.53     94.62 o 
  -3  15   4      173.02      147.89     17.10 o 
  -2  15   4     5109.27     5203.38    111.53 o 
  -1  15   4     6125.05     6316.24    141.03 o 
   0  15   4     1827.44     1828.06     76.52 o 
   1  15   4      729.19      688.16     32.17 o 
   2  15   4     4656.26     4705.15    138.97 o 
   3  15   4     4719.28     4561.42    159.33 o 
   4  15   4      791.10      760.81     43.05 o 
  -5  16   4      137.29      162.83     24.59 o 
  -4  16   4     1660.40     1661.50    149.24 o 
  -3  16   4     8335.04     8427.65    212.05 o 
  -2  16   4     2272.12     2302.82     64.08 o 
  -1  16   4        4.19        0.05      8.64 o 
   0  16   4     2876.88     2993.09     76.26 o 
   1  16   4     5880.31     6069.82    128.44 o 
   2  16   4     1118.04     1150.21     44.92 o 
   3  16   4      286.61      309.07     25.10 o 
  -3  17   4        0.47        3.11     11.49 o 
  -2  17   4     3561.60     3448.05    107.38 o 
  -1  17   4     7118.08     6959.14    258.30 o 
   0  17   4     2163.80     2342.19     66.15 o 
   1  17   4      451.37      465.30     29.22 o 
   2  17   4     4074.78     3953.04    155.10 o 
 -10   1   5      346.52      333.72     43.40 o 
  -9   1   5      216.45      185.41     32.13 o 
  -8   1   5     1762.24     1723.50     57.03 o 
  -7   1   5     1047.87     1119.64     45.92 o 
  -6   1   5     1003.91     1036.43     22.46 o 
  -5   1   5      215.50      208.12     10.14 o 
  -4   1   5      818.06      825.59     17.83 o 
  -3   1   5       47.01       50.74      3.42 o 
  -2   1   5      476.18      504.69     10.12 o 
  -1   1   5      736.66      783.22     12.74 o 
   0   1   5     2024.35     1966.79     25.97 o 
   1   1   5     1023.65     1105.50     18.96 o 
   2   1   5        1.88        9.06      5.02 o 
   3   1   5     1438.28     1494.69     29.43 o 
   4   1   5     3380.00     3362.54     69.43 o 
   5   1   5     2101.33     2182.50     66.67 o 
   6   1   5      163.27      132.30     30.83 o 
   7   1   5      477.33      469.33     34.05 o 
   8   1   5     1088.72     1009.17     51.01 o 
 -10   2   5     4278.27     4651.44    160.80 o 
  -9   2   5     4689.61     4787.99    118.50 o 
  -8   2   5      644.26      652.96     34.57 o 
  -7   2   5      174.89      225.86     20.74 o 
  -6   2   5    13753.41    13646.58    189.86 o 
  -5   2   5     5197.85     5347.13     66.75 o 
  -4   2   5     1101.15     1133.01     21.02 o 
  -3   2   5     1910.42     1950.66     27.55 o 
  -2   2   5    10487.72    10780.00    113.14 o 
  -1   2   5    10676.87    10752.97    112.66 o 
   0   2   5      371.25      414.04      9.19 o 
   1   2   5     2567.31     2566.79     35.88 o 
   2   2   5     2521.39     2342.28     34.78 o 
   3   2   5     2906.01     3086.37     48.48 o 
   4   2   5      244.50      269.69     13.81 o 
   5   2   5     4485.61     4345.48    109.83 o 
   6   2   5     2922.80     2733.66     82.08 o 
   7   2   5      586.72      629.84     39.19 o 
   8   2   5      238.10      237.23     28.74 o 
 -10   3   5     2726.41     2801.43     93.04 o 
  -9   3   5      166.90      157.71     21.91 o 
  -8   3   5     4527.61     4484.54    108.79 o 
  -7   3   5     7802.64     7799.49    161.20 o 
  -6   3   5     4590.54     4647.39     66.95 o 
  -5   3   5     2327.15     2407.91     35.06 o 
  -4   3   5    10005.70    10122.55    107.62 o 
  -3   3   5    10786.10    10975.09    129.95 o 
  -2   3   5     1295.39     1343.71     20.33 o 
  -1   3   5     6338.76     6272.97     69.45 o 
   0   3   5    20230.37    19704.68    215.30 o 
   1   3   5     3891.20     3912.09     53.19 o 
   2   3   5      656.73      688.08     14.68 o 
   3   3   5     9150.62     9383.23    122.51 o 
   4   3   5    13587.81    13758.56    218.43 o 
   5   3   5     3454.76     3420.89     98.88 o 
   6   3   5      428.31      438.63     30.51 o 
   7   3   5     5883.91     6044.08    153.26 o 
   8   3   5     2936.88     2910.92     95.36 o 
 -10   4   5     7122.18     7373.88    170.11 o 
  -9   4   5     5796.46     5634.75    134.44 o 
  -8   4   5     2851.43     2720.21     85.36 o 
  -7   4   5     1403.78     1430.45     38.87 o 
  -6   4   5    23866.37    23527.49    310.45 o 
  -5   4   5    17175.23    17204.09    193.77 o 
  -4   4   5     1453.28     1466.70     27.33 o 
  -3   4   5      465.51      434.38     10.45 o 
  -2   4   5    34183.30    33951.34    318.68 o 
  -1   4   5     9483.17     9268.25    103.53 o 
   0   4   5       22.57       39.42      5.21 o 
   1   4   5     8521.56     8760.82    114.68 o 
   2   4   5    14797.77    14511.05    154.49 o 
   3   4   5     4373.59     4550.88     65.50 o 
   4   4   5       45.76       39.14      7.12 o 
   5   4   5     8625.09     8204.43    184.83 o 
   6   4   5     4331.73     4458.10    117.45 o 
   7   4   5     1633.03     1678.51     64.38 o 
   8   4   5      988.69      982.39     51.17 o 
 -10   5   5     2380.53     2280.32     77.68 o 
  -9   5   5      486.24      461.08     33.95 o 
  -8   5   5     4079.26     4237.57     86.03 o 
  -7   5   5     9920.13     9969.01    165.06 o 
  -6   5   5     1215.08     1209.39     32.60 o 
  -5   5   5     2426.88     2425.63     46.86 o 
  -4   5   5     9005.83     8883.12    114.49 o 
  -3   5   5     8450.49     8441.79    107.99 o 
  -2   5   5     1499.17     1485.02     22.42 o 
  -1   5   5     8139.32     8429.88    105.25 o 
   0   5   5    14378.14    14206.35    170.83 o 
   1   5   5    11169.94    11307.97    133.49 o 
   2   5   5       74.12       85.51      9.81 o 
   3   5   5     5573.75     5606.42     71.65 o 
   4   5   5     9279.23     9219.78    153.49 o 
   5   5   5     3284.73     3320.50     91.21 o 
   6   5   5     1470.00     1417.66     54.83 o 
   7   5   5     8049.25     7821.71    189.20 o 
   8   5   5     4915.29     5064.74    140.25 o 
  -9   6   5     5587.01     5493.28    109.29 o 
  -8   6   5     2124.95     2121.24     53.73 o 
  -7   6   5      110.87      112.99     13.97 o 
  -6   6   5    11138.13    10957.09    155.86 o 
  -5   6   5     2351.09     2417.39     47.57 o 
  -4   6   5      598.95      638.35     18.16 o 
  -3   6   5     3086.88     3133.71     51.64 o 
  -2   6   5    12524.94    12760.63    144.84 o 
  -1   6   5     7858.53     7820.83    104.12 o 
   0   6   5       13.60       13.13      3.64 o 
   1   6   5     3358.70     3232.53     49.98 o 
   2   6   5     8935.25     8818.05    123.29 o 
   3   6   5     5364.44     5336.58     74.81 o 
   4   6   5       44.55       39.96      7.31 o 
   5   6   5     3028.61     3048.24     86.56 o 
   6   6   5     5088.51     5247.50    134.62 o 
   7   6   5      694.04      668.54     41.76 o 
  -9   7   5       40.34       51.54     20.01 o 
  -8   7   5     2025.28     2133.40     54.78 o 
  -7   7   5     1698.05     1735.82     45.99 o 
  -6   7   5      905.83      920.25     26.35 o 
  -5   7   5     1315.79     1328.75     32.38 o 
  -4   7   5     2705.53     2686.63     76.22 o 
  -3   7   5     4742.95     4910.52     75.69 o 
  -2   7   5      159.33      162.93      7.72 o 
  -1   7   5      828.45      816.88     23.55 o 
   0   7   5     4181.88     4337.04     74.32 o 
   1   7   5      985.10     1036.19     28.37 o 
   2   7   5      270.32      279.02     14.94 o 
   3   7   5     1599.42     1602.64     29.21 o 
   4   7   5     2451.74     2431.84     57.13 o 
   5   7   5      535.17      565.93     25.60 o 
   6   7   5      611.23      647.33     38.53 o 
   7   7   5     1318.70     1368.46     90.14 o 
  -9   8   5      234.69      242.72     24.08 o 
  -8   8   5      237.65      210.59     22.49 o 
  -7   8   5      164.22      206.10     17.29 o 
  -6   8   5       26.90       27.29     14.55 o 
  -5   8   5     1517.42     1513.17     38.02 o 
  -4   8   5       33.07       51.41      7.55 o 
  -3   8   5      366.52      358.17     14.38 o 
  -2   8   5      455.45      474.95     17.90 o 
  -1   8   5     1174.05     1242.32     32.13 o 
   0   8   5        8.91        5.92      4.48 o 
   1   8   5      877.64      852.96     35.56 o 
   2   8   5      186.66      196.95     13.75 o 
   3   8   5      194.57      194.49     14.95 o 
   4   8   5       18.60       29.14      7.04 o 
   5   8   5      412.10      373.27     22.00 o 
   6   8   5      244.66      187.82     59.75 o 
   7   8   5      216.95      198.44     27.39 o 
  -9   9   5        1.45       15.11     10.14 o 
  -8   9   5      321.10      320.75     22.85 o 
  -7   9   5      355.21      368.30     28.94 o 
  -6   9   5      896.76      900.70     41.12 o 
  -5   9   5      448.75      472.90     24.14 o 
  -4   9   5        6.15       16.95      5.97 o 
  -3   9   5     1472.16     1597.24     44.00 o 
  -2   9   5       79.42       73.80      8.68 o 
  -1   9   5      686.45      684.82     26.66 o 
   0   9   5      530.83      538.91     23.61 o 
   1   9   5     1353.96     1355.52     44.56 o 
   2   9   5      254.47      226.94     18.51 o 
   3   9   5      245.12      243.81     18.09 o 
   4   9   5       55.41       67.13      9.42 o 
   5   9   5      228.87      194.95     17.60 o 
   6   9   5        3.20        9.66      9.07 o 
  -8  10   5      898.20      956.42     36.96 o 
  -7  10   5       97.45       86.52     15.49 o 
  -6  10   5     4438.56     4446.80    128.97 o 
  -5  10   5      750.09      773.63     27.17 o 
  -4  10   5      196.73      203.23     18.61 o 
  -3  10   5      887.86      906.24     29.40 o 
  -2  10   5     7857.33     8112.21    141.72 o 
  -1  10   5     1473.73     1462.80     49.54 o 
   0  10   5        1.88       -0.72      6.03 o 
   1  10   5     1848.08     1857.89     51.06 o 
   2  10   5     2093.01     2029.53     57.29 o 
   3  10   5      192.58      267.62     22.41 o 
   4  10   5      643.34      662.61     27.28 o 
   5  10   5     2170.81     2160.53     56.94 o 
   6  10   5     1722.98     1826.58     54.76 o 
  -8  11   5     3096.15     2990.42     74.62 o 
  -7  11   5     6453.45     6600.26    146.50 o 
  -6  11   5     1224.06     1201.62     45.14 o 
  -5  11   5     1181.22     1189.63     42.92 o 
  -4  11   5     8360.54     8301.18    174.02 o 
  -3  11   5     8043.07     7883.86    153.92 o 
  -2  11   5     2544.06     2516.10     63.48 o 
  -1  11   5     1096.02     1115.17     57.32 o 
   0  11   5     6264.29     6351.18    156.71 o 
   1  11   5     3454.14     3427.49     97.96 o 
   2  11   5        4.67       -5.23      8.39 o 
   3  11   5     3067.80     3229.27     78.49 o 
   4  11   5     5614.20     5680.39    144.84 o 
   5  11   5     2611.62     2631.42     83.50 o 
   6  11   5      337.34      317.22     28.99 o 
  -7  12   5      862.92      886.17     65.67 o 
  -6  12   5     7784.48     8031.39    168.73 o 
  -5  12   5     5865.77     5585.91    171.04 o 
  -4  12   5      240.68      250.16     20.10 o 
  -3  12   5      870.49      849.41     33.29 o 
  -2  12   5     6753.37     6755.40    137.36 o 
  -1  12   5     2928.45     3002.23     89.80 o 
   0  12   5      167.02      192.15     22.09 o 
   1  12   5     6218.44     6046.29    153.36 o 
   2  12   5     7769.60     7895.50    191.90 o 
   3  12   5     3322.16     3470.30    103.03 o 
   4  12   5       14.19        5.81     10.69 o 
   5  12   5     6598.86     6774.47    246.06 o 
  -7  13   5     5964.48     6013.76    139.37 o 
  -6  13   5     2020.92     2003.81     64.14 o 
  -5  13   5     1167.34     1213.09     84.93 o 
  -4  13   5     7338.93     7443.00    150.99 o 
  -3  13   5     6554.39     6432.95    133.85 o 
  -2  13   5      669.22      621.77     29.70 o 
  -1  13   5     1872.39     1882.85     67.22 o 
   0  13   5    11570.05    11261.57    318.16 o 
   1  13   5     5419.09     5267.48    139.92 o 
   2  13   5        4.73       13.76     11.88 o 
   3  13   5     1448.45     1556.38     62.48 o 
   4  13   5     7889.22     8048.61    376.35 o 
   5  13   5     1525.59     1684.31    111.29 o 
  -6  14   5     4418.08     4423.39    170.86 o 
  -5  14   5     3890.94     3886.98    115.74 o 
  -4  14   5      382.11      413.54     26.73 o 
  -3  14   5     2324.23     2295.28     64.72 o 
  -2  14   5     5302.08     5451.30    144.97 o 
  -1  14   5     4607.04     4552.62    126.14 o 
   0  14   5      208.84      223.87     25.80 o 
   1  14   5     4340.42     4418.54    124.50 o 
   2  14   5     4137.17     4042.52    242.94 o 
   3  14   5     2491.35     2699.29     90.33 o 
   4  14   5      353.13      369.68     45.54 o 
  -5  15   5      434.58      444.50     36.11 o 
  -4  15   5     3476.91     3347.18     85.15 o 
  -3  15   5     2614.66     2492.52     70.00 o 
  -2  15   5      144.01      125.73     21.06 o 
  -1  15   5     1035.15     1093.64     51.63 o 
   0  15   5     4069.55     4265.00    209.78 o 
   1  15   5     1340.72     1434.56     60.79 o 
   2  15   5        7.08        9.65     11.44 o 
   3  15   5     1401.30     1432.98     62.28 o 
  -4  16   5       58.31       75.21     18.98 o 
  -3  16   5      416.85      384.53     27.58 o 
  -2  16   5      841.31      872.36    129.03 o 
  -1  16   5     1036.69     1077.54     54.84 o 
   0  16   5       35.52       40.24     15.58 o 
   1  16   5        4.51       19.87     13.95 o 
   2  16   5      257.15      255.58    105.23 o 
  -1  17   5        8.02       -4.00     10.83 o 
 -10   0   6      240.25      318.66     60.43 o 
  -9   0   6     8669.68     8560.66    345.61 o 
  -8   0   6     8850.53     8066.48    320.13 o 
  -7   0   6     3611.10     3740.06    176.22 o 
  -6   0   6       63.32       50.65     12.89 o 
  -5   0   6    19105.42    18747.31    362.55 o 
  -4   0   6    15293.50    15262.65    298.02 o 
  -3   0   6     1074.43      991.90     43.33 o 
  -2   0   6      179.42      151.43     10.52 o 
  -1   0   6    24969.77    24550.86    460.87 o 
   0   0   6    12341.08    12137.85    235.42 o 
   1   0   6     2517.81     2560.21    118.82 o 
   2   0   6     3438.25     3447.20     99.14 o 
   3   0   6    15781.76    15910.35    388.60 o 
 -10   1   6     6293.17     6032.75    195.51 o 
  -9   1   6     1472.88     1533.79     79.11 o 
  -8   1   6     2237.95     1986.09     86.81 o 
  -7   1   6     7729.60     7575.30    503.97 o 
  -6   1   6    15590.78    15389.61    245.75 o 
  -5   1   6     1526.24     1596.71     46.58 o 
  -4   1   6     5270.29     5441.74     83.30 o 
  -3   1   6    19690.39    19263.80    245.26 o 
  -2   1   6    22123.18    22279.20    252.42 o 
  -1   1   6     2014.91     2001.78     33.53 o 
   0   1   6     2193.21     2207.69     42.34 o 
   1   1   6    13136.68    12910.75    196.47 o 
   2   1   6    11353.83    10907.28    246.39 o 
   3   1   6       22.65       32.79      7.66 o 
   6   1   6     4306.57     4245.23    159.51 o 
   7   1   6       12.70        5.30     15.71 o 
 -10   2   6      109.80      142.09     30.62 o 
  -9   2   6     3541.93     3107.32    120.30 o 
  -8   2   6     5132.66     5045.55    159.82 o 
  -7   2   6     2519.04     2359.83     91.94 o 
  -6   2   6      292.69      315.43     16.88 o 
  -5   2   6     9263.09     9233.79    134.73 o 
  -4   2   6     9885.89     9702.47    139.29 o 
  -3   2   6     3188.55     3267.58     50.63 o 
  -2   2   6     1041.25     1046.17     26.05 o 
  -1   2   6    10888.97    11026.51    136.31 o 
   0   2   6     9651.48     9837.83    160.71 o 
   1   2   6      792.08      797.55     21.39 o 
   2   2   6     4649.60     4787.66     92.84 o 
   3   2   6     7111.86     7157.22    146.16 o 
   4   2   6     2741.15     3030.42    113.26 o 
   5   2   6       22.89        7.53     12.47 o 
   6   2   6     2299.98     2262.59    103.08 o 
   7   2   6     2772.58     2997.82    130.32 o 
 -10   3   6     1367.19     1323.92     77.73 o 
  -9   3   6      565.14      588.77     52.52 o 
  -8   3   6       20.58       14.80     15.21 o 
  -7   3   6     2415.87     2398.27     99.79 o 
  -6   3   6     1426.77     1390.72     36.86 o 
  -5   3   6     1056.05     1084.03     25.57 o 
  -4   3   6      472.80      476.62     15.16 o 
  -3   3   6     3939.85     4016.20     60.12 o 
  -2   3   6     1893.99     1937.54     33.43 o 
  -1   3   6       70.49       82.86      9.02 o 
   0   3   6     1948.95     1962.80     37.18 o 
   1   3   6     8431.16     8422.44    124.41 o 
   2   3   6     4233.71     4099.34     82.12 o 
   3   3   6       18.33       26.20      6.97 o 
   4   3   6      405.08      417.58     25.68 o 
   5   3   6     1424.86     1425.69     72.55 o 
   6   3   6     1016.81     1048.31     64.90 o 
   7   3   6      107.67       97.73     27.12 o 
 -10   4   6       48.48       41.59     22.55 o 
  -9   4   6        3.07       -0.16     15.36 o 
  -8   4   6      299.30      316.28     92.32 o 
  -7   4   6        9.32        5.26     12.14 o 
  -6   4   6      162.22      148.87     18.89 o 
  -5   4   6        0.71        5.36      3.75 o 
  -4   4   6      323.96      302.63     11.94 o 
  -3   4   6      256.48      259.94     16.36 o 
  -2   4   6       25.55       24.26      4.17 o 
  -1   4   6     1097.59     1126.82     25.36 o 
   0   4   6      109.45       81.63      7.31 o 
   1   4   6       51.16       46.51      6.42 o 
   2   4   6        9.75       45.81     12.46 o 
   3   4   6      114.90      130.54     14.78 o 
   4   4   6      109.82       92.56     13.62 o 
   5   4   6       32.25       50.72     18.18 o 
   6   4   6        5.16       25.48     16.83 o 
   7   4   6        1.56      -16.65     14.24 o 
  -9   5   6      165.02      157.69     31.25 o 
  -8   5   6       39.23       36.36     23.74 o 
  -7   5   6      524.35      545.04     87.67 o 
  -6   5   6     1706.14     1624.93    163.16 o 
  -5   5   6      852.82      827.09     21.43 o 
  -4   5   6      335.88      371.30     18.63 o 
  -3   5   6      786.18      772.38     18.43 o 
  -2   5   6     3881.98     3890.17     71.20 o 
  -1   5   6      405.52      408.64     14.15 o 
   0   5   6      135.51      129.66      9.04 o 
   1   5   6      734.48      700.52     24.26 o 
   2   5   6     1500.65     1520.31     37.40 o 
   3   5   6       58.12       48.20      6.93 o 
   4   5   6       48.86       48.35     14.42 o 
   5   5   6       17.71       29.95     15.65 o 
   6   5   6       30.19       30.95     17.89 o 
   7   5   6       95.32       98.73     28.18 o 
  -9   6   6     2882.04     2873.98    116.40 o 
  -8   6   6     3810.55     3703.23    161.33 o 
  -7   6   6      345.52      308.29     35.13 o 
  -6   6   6       36.05       11.17     29.92 o 
  -5   6   6     9910.67     9890.88    178.14 o 
  -4   6   6     3754.28     3877.83     73.21 o 
  -3   6   6     1619.77     1684.38     31.75 o 
  -2   6   6     1087.44     1100.71     25.62 o 
  -1   6   6     5571.16     5469.90     81.34 o 
   0   6   6     4279.53     4153.12     73.12 o 
   1   6   6      386.57      376.82     17.92 o 
   2   6   6     3490.98     3499.92     64.97 o 
   3   6   6     7674.78     7501.91    123.13 o 
   4   6   6     3691.18     3702.83     97.10 o 
   5   6   6      453.76      423.39     41.77 o 
   6   6   6     1270.41     1198.93     71.78 o 
   7   6   6     2947.62     2881.03    129.09 o 
  -9   7   6     2094.87     2020.96     94.93 o 
  -8   7   6      906.05      900.05    145.77 o 
  -7   7   6     5989.65     5791.72    173.35 o 
  -6   7   6    10113.15     9869.99    254.92 o 
  -5   7   6     1490.31     1487.87     48.31 o 
  -4   7   6      755.58      859.34     28.43 o 
  -3   7   6     9757.58     9702.05    163.03 o 
  -2   7   6     7708.82     7871.58    128.79 o 
  -1   7   6      230.98      188.00     16.04 o 
   0   7   6      511.92      465.66     16.96 o 
   1   7   6    10424.53    10465.27    165.40 o 
   2   7   6     7336.63     7279.29    120.50 o 
   3   7   6       77.05      117.63     12.95 o 
   4   7   6     1084.54     1129.08     75.64 o 
   5   7   6     4976.86     4960.99    178.92 o 
   6   7   6     3298.09     3485.17    142.39 o 
  -9   8   6     6282.73     6423.61    201.61 o 
  -8   8   6     7023.01     7281.74    213.35 o 
  -7   8   6     3292.25     3463.83    121.46 o 
  -6   8   6      279.25      298.62     47.63 o 
  -5   8   6    10087.29     9857.40    195.34 o 
  -4   8   6    17983.76    17369.93    388.00 o 
  -3   8   6      973.35      948.50     35.10 o 
  -2   8   6     1427.15     1396.16     48.84 o 
  -1   8   6    19686.20    19685.95    432.27 o 
   0   8   6    12820.39    12995.32    232.78 o 
   1   8   6     2435.96     2325.82     57.55 o 
   2   8   6     5561.22     5405.71    154.86 o 
   3   8   6     9603.58     9304.81    175.27 o 
   4   8   6     3962.41     3895.58    103.79 o 
   5   8   6      249.67      186.57     31.48 o 
   6   8   6     5267.38     5113.67    190.46 o 
  -8   9   6      142.60      194.56     33.53 o 
  -7   9   6     4769.62     4875.66    155.25 o 
  -6   9   6     8315.88     8152.43    221.26 o 
  -5   9   6     2339.43     2343.12     69.38 o 
  -4   9   6     1307.11     1342.40    102.14 o 
  -3   9   6    12469.57    12259.57    247.08 o 
  -2   9   6    10834.15    10778.79    197.99 o 
  -1   9   6      748.73      675.71     27.05 o 
   0   9   6     2366.48     2419.58     59.97 o 
   1   9   6    12429.53    12261.06    223.97 o 
   2   9   6     7480.55     7606.36    148.06 o 
   3   9   6       60.27       65.33     11.49 o 
   4   9   6     2695.00     2627.87     79.38 o 
   5   9   6     6850.86     6791.30    232.64 o 
   6   9   6     2869.12     2788.07    125.26 o 
  -8  10   6     4344.50     4457.89    216.29 o 
  -7  10   6      994.25      932.60    141.47 o 
  -6  10   6       93.17      102.13     22.56 o 
  -5  10   6     9755.55     9523.02    230.23 o 
  -4  10   6     7026.77     6838.48    136.23 o 
  -3  10   6     2249.78     2336.53     59.94 o 
  -2  10   6     2190.55     2183.90     97.63 o 
  -1  10   6     6499.11     6413.71    128.93 o 
   0  10   6    11219.64    11074.45    205.78 o 
   1  10   6      595.36      591.02     26.86 o 
   2  10   6     1535.48     1543.41     46.63 o 
   3  10   6     4087.42     4084.44     92.42 o 
   4  10   6     2841.82     2940.72     87.99 o 
   5  10   6      118.42       99.85     26.24 o 
  -7  11   6     2059.47     2219.58    149.30 o 
  -6  11   6     1654.31     1543.83     98.67 o 
  -5  11   6      556.55      554.01     30.86 o 
  -4  11   6      915.75      927.49     36.48 o 
  -3  11   6     2356.54     2303.59     60.88 o 
  -2  11   6     1626.94     1719.61     50.07 o 
  -1  11   6      175.16      194.55     17.93 o 
   0  11   6      793.99      803.49     32.40 o 
   1  11   6     2560.58     2628.59     67.82 o 
   2  11   6     1734.53     1683.08     51.01 o 
   3  11   6       85.18       99.27     14.53 o 
   4  11   6     1299.68     1322.43     54.05 o 
   5  11   6     1562.08     1536.66     86.43 o 
  -7  12   6      121.05      154.15     37.77 o 
  -6  12   6      456.01      436.17     34.42 o 
  -5  12   6      138.27      201.70     24.86 o 
  -4  12   6     1501.62     1504.50     54.90 o 
  -3  12   6       38.90       24.42      9.46 o 
  -2  12   6       11.61       10.26      7.97 o 
  -1  12   6       25.55       42.41     14.14 o 
   0  12   6       92.35      116.58     17.62 o 
   1  12   6       77.86       94.52     14.58 o 
   2  12   6      453.20      418.12     26.45 o 
   3  12   6      310.11      361.24     48.78 o 
   4  12   6      352.78      311.39     29.20 o 
  -6  13   6      274.00      305.59     49.42 o 
  -5  13   6        1.86        4.03     11.53 o 
  -4  13   6       94.98      118.73     24.10 o 
  -3  13   6       14.87       11.31      8.82 o 
  -2  13   6      328.53      338.72     24.06 o 
  -1  13   6        0.48        1.19      7.94 o 
   0  13   6       43.70       78.04     25.02 o 
   1  13   6       30.56       36.80     11.43 o 
   2  13   6      112.39      121.24     16.89 o 
   3  13   6       40.29       40.78     12.41 o 
   4  13   6        3.58        7.86     12.50 o 
  -5  14   6     4707.46     4631.46    132.75 o 
  -4  14   6     2959.89     3008.17    146.07 o 
  -3  14   6      872.47      939.96     38.72 o 
  -2  14   6       10.39       20.31     22.51 o 
  -1  14   6     2459.15     2468.49     69.44 o 
   0  14   6     1014.74     1031.40     41.47 o 
   1  14   6      350.49      331.68     26.27 o 
   2  14   6      508.17      511.95     32.51 o 
   3  14   6     1716.78     1849.45     72.47 o 
  -4  15   6      324.12      323.68     26.30 o 
  -3  15   6     3393.47     3516.52     96.07 o 
  -2  15   6     3996.98     3886.41     96.39 o 
  -1  15   6      241.98      253.21     23.97 o 
   0  15   6      764.38      659.17     39.35 o 
   1  15   6     3686.62     3671.54    112.90 o 
  -2  16   6     1195.39     1234.94    105.76 o 
  -1  16   6     6892.22     6770.14    178.12 o 
  -9   1   7     1950.08     1947.92     92.86 o 
  -8   1   7      952.82      991.90     60.12 o 
  -7   1   7      152.23      123.53     23.57 o 
  -6   1   7     1038.31     1045.55     32.05 o 
  -5   1   7      601.44      630.19     23.70 o 
  -4   1   7       16.95       16.52      5.07 o 
  -3   1   7     1222.80     1220.55     27.37 o 
  -2   1   7     2305.91     2306.24     41.84 o 
  -1   1   7     4809.52     4818.61     92.16 o 
   0   1   7       11.01       21.16      8.71 o 
   1   1   7       36.25       39.60      6.98 o 
   2   1   7     1192.36     1221.31     34.44 o 
   3   1   7     1527.75     1558.52     50.41 o 
  -9   2   7       19.67       10.59     16.00 o 
  -8   2   7     2153.66     2029.12    164.66 o 
  -7   2   7     4438.42     4338.41    140.32 o 
  -6   2   7      883.12      889.40     29.52 o 
  -5   2   7      183.67      192.97     15.18 o 
  -4   2   7     5198.06     5238.80     95.70 o 
  -3   2   7     4234.70     4167.15     67.77 o 
  -2   2   7     2290.26     2279.28     42.80 o 
  -1   2   7     3731.15     3723.19     62.83 o 
   0   2   7     5921.79     5918.07     99.44 o 
   1   2   7     6599.16     6600.93    125.58 o 
   2   2   7     3013.01     3026.51     72.87 o 
   3   2   7      736.35      769.80     29.07 o 
  -9   3   7     6495.15     6490.75    201.73 o 
  -8   3   7     4366.00     4140.02    230.88 o 
  -7   3   7       48.45       24.74     23.03 o 
  -6   3   7     3293.72     3236.77     68.69 o 
  -5   3   7    15751.99    15557.78    249.16 o 
  -4   3   7     1777.73     1868.54     44.47 o 
  -3   3   7       33.05       48.13      6.29 o 
  -2   3   7    13057.30    12914.59    205.30 o 
  -1   3   7    17201.02    17325.30    245.92 o 
   0   3   7       71.60       71.11      7.99 o 
   1   3   7     2931.59     2940.07     64.38 o 
   2   3   7    13492.63    13514.03    295.89 o 
   3   3   7    13421.51    13478.85    458.73 o 
  -9   4   7      113.11      114.48     28.74 o 
  -8   4   7     4826.62     4852.63    158.72 o 
  -7   4   7     6790.63     6688.46    193.06 o 
  -6   4   7     2330.17     2293.88     65.09 o 
  -5   4   7      446.67      401.92     19.63 o 
  -4   4   7     8732.67     8766.47    148.40 o 
  -3   4   7    18452.54    18153.03    276.27 o 
  -2   4   7     2910.68     2880.51     58.78 o 
  -1   4   7      552.28      554.80     24.41 o 
   0   4   7    12541.80    12347.07    207.70 o 
   1   4   7     6961.52     7142.92    138.53 o 
   2   4   7     1327.43     1385.55     47.57 o 
   3   4   7     4884.39     4735.68    118.88 o 
   4   4   7    12243.56    12695.45    398.51 o 
  -9   5   7     7940.48     7893.50    233.72 o 
  -8   5   7     4059.91     4190.36    143.74 o 
  -7   5   7      365.34      338.51     37.73 o 
  -6   5   7     7204.53     7126.15    128.56 o 
  -5   5   7    15202.88    14687.04    237.32 o 
  -4   5   7     4197.19     4259.08     82.42 o 
  -3   5   7     1259.92     1336.61     36.78 o 
  -2   5   7     8846.21     8810.89    142.13 o 
  -1   5   7    16833.17    16526.54    273.71 o 
   0   5   7      323.80      343.35     17.19 o 
   1   5   7     1962.23     1962.38     55.91 o 
   2   5   7    10524.77    10330.81    192.85 o 
   3   5   7    10864.00    10624.95    298.83 o 
   4   5   7      431.79      405.98     36.18 o 
  -9   6   7      211.68      255.87     39.86 o 
  -8   6   7     2904.59     2952.36    153.12 o 
  -7   6   7     5144.79     5016.25    157.84 o 
  -6   6   7      867.27      913.45     52.14 o 
  -5   6   7        3.31        8.51      7.11 o 
  -4   6   7     5361.74     5380.71    113.41 o 
  -3   6   7     3816.16     3801.69     72.04 o 
  -2   6   7      746.99      749.73     35.62 o 
  -1   6   7     2421.76     2394.10     54.40 o 
   0   6   7     4900.08     4763.25    100.34 o 
   1   6   7     5904.98     5636.32    177.36 o 
   2   6   7      362.48      374.74     21.59 o 
   3   6   7     1506.59     1457.52     72.37 o 
   4   6   7     5537.95     5422.75    191.93 o 
  -8   7   7     1167.63     1150.11     68.69 o 
  -7   7   7       21.48       20.60     27.09 o 
  -6   7   7     2368.71     2349.51     91.64 o 
  -5   7   7     2888.36     2851.47     99.11 o 
  -4   7   7     1440.61     1341.92     52.86 o 
  -3   7   7      221.06      223.33     15.80 o 
  -2   7   7     5704.96     5361.68    112.37 o 
  -1   7   7     5032.18     5010.78    106.03 o 
   0   7   7     2122.31     1964.72     71.59 o 
   1   7   7      301.43      322.53     20.05 o 
   2   7   7     1468.08     1537.04     66.27 o 
   3   7   7     1818.70     1909.73     72.43 o 
   4   7   7       79.31       93.73     21.71 o 
  -8   8   7       11.02        5.91     16.54 o 
  -7   8   7      162.79      158.95     29.71 o 
  -6   8   7      166.66      142.50     34.89 o 
  -5   8   7       33.72       23.80     10.73 o 
  -4   8   7      191.96      172.11     20.27 o 
  -3   8   7      147.31      159.41     19.55 o 
  -2   8   7       19.91       11.45      9.97 o 
  -1   8   7      366.63      357.69     21.50 o 
   0   8   7      358.47      353.02     21.38 o 
   1   8   7      306.72      263.84     24.31 o 
   2   8   7        2.59        5.26     10.88 o 
   3   8   7      512.92      440.21     30.21 o 
   4   8   7      222.20      213.46     30.54 o 
  -8   9   7      133.67      153.73     32.01 o 
  -7   9   7       25.42       10.49     17.00 o 
  -6   9   7       30.95       18.71     18.71 o 
  -5   9   7      758.27      732.73     70.93 o 
  -4   9   7        2.05        7.55      9.15 o 
  -3   9   7      151.19      151.37     20.05 o 
  -2   9   7      153.54      128.88     18.64 o 
  -1   9   7      955.53      944.37     43.48 o 
   0   9   7       31.04       44.17     12.17 o 
   1   9   7      357.75      363.81     28.38 o 
   2   9   7      337.42      327.91     27.45 o 
   3   9   7      513.80      499.56     33.37 o 
   4   9   7       81.05      112.03     25.30 o 
  -7  10   7     2472.11     2449.99    137.74 o 
  -6  10   7      848.74      783.36     73.43 o 
  -5  10   7      208.93      188.34     50.04 o 
  -4  10   7     2305.83     2211.08     76.58 o 
  -3  10   7     2196.42     2252.50     79.31 o 
  -2  10   7      918.49      919.15     57.51 o 
  -1  10   7      489.69      450.82     40.24 o 
   0  10   7     4245.29     4391.52    124.30 o 
   1  10   7     3323.59     3332.92    101.46 o 
   2  10   7      708.89      653.58     37.88 o 
   3  10   7      588.16      547.39     47.86 o 
   4  10   7     2645.35     2747.12    122.38 o 
  -7  11   7      130.68      172.33     41.48 o 
  -6  11   7     2576.29     2501.59    135.33 o 
  -5  11   7     6458.00     6718.15    394.68 o 
  -4  11   7     1095.83     1116.20     67.72 o 
  -3  11   7      459.29      459.06     33.61 o 
  -2  11   7     5111.96     5186.70    143.70 o 
  -1  11   7     9029.35     8761.58    423.28 o 
   0  11   7       64.34       43.09     13.59 o 
   1  11   7      691.31      616.82     38.18 o 
   2  11   7     5483.61     5494.20    150.96 o 
   3  11   7     4749.44     5083.75    142.77 o 
   4  11   7       10.63       17.47     17.77 o 
  -6  12   7     1532.38     1261.94     90.84 o 
  -5  12   7      461.21      430.93     61.34 o 
  -4  12   7     4049.33     4307.83    167.60 o 
  -3  12   7     8019.74     8296.92    211.80 o 
  -2  12   7     1009.89     1046.40     51.12 o 
  -1  12   7     1185.01     1235.86     55.97 o 
   0  12   7     6006.83     6331.87    205.72 o 
   1  12   7     5293.43     5521.38    153.66 o 
   2  12   7     1641.68     1829.98     94.90 o 
   3  12   7     1710.82     1774.85     71.29 o 
  -5  13   7     5428.82     5214.52    223.82 o 
  -4  13   7     1072.99     1146.47     82.34 o 
  -3  13   7      455.83      430.06     86.87 o 
  -2  13   7     8977.23     9178.69    246.76 o 
  -1  13   7     7423.43     7777.50    236.29 o 
   0  13   7      648.59      591.80     69.31 o 
   1  13   7     1083.79     1108.80     98.85 o 
   2  13   7     5229.30     5737.47    231.76 o 
  -4  14   7     3060.78     3009.74    111.11 o 
  -3  14   7     5561.89     5602.17    275.36 o 
  -2  14   7     1983.88     1871.60     75.85 o 
  -1  14   7     1064.03     1145.77     57.76 o 
   0  14   7     3114.78     3276.95    156.63 o 
   1  14   7     5304.41     5801.72    235.53 o 
  -9   0   8     5692.65     5894.80    269.30 o 
  -8   0   8      386.91      276.12     54.48 o 
  -7   0   8     5503.71     5430.98    235.53 o 
  -6   0   8    13338.53    13048.11    306.33 o 
  -5   0   8     9670.89     9428.88    228.41 o 
  -4   0   8      124.87      103.19     16.45 o 
  -3   0   8     2710.23     2712.44     96.55 o 
  -2   0   8     9056.94     9103.37    296.13 o 
  -1   0   8      320.93      307.25     30.89 o 
   0   0   8     2953.30     2865.56    114.73 o 
   1   0   8    15107.01    14517.47    450.93 o 
   2   0   8     8053.02     7696.69    255.94 o 
   3   0   8     2481.92     2667.45    110.14 o 
  -9   1   8     1094.75     1168.84     72.76 o 
  -8   1   8     6850.66     6509.14    226.29 o 
  -7   1   8     6700.63     6683.86    346.96 o 
  -6   1   8      309.69      304.47     18.93 o 
  -5   1   8     2025.75     2171.45     52.29 o 
  -4   1   8    12257.98    11880.58    195.38 o 
  -3   1   8     3785.10     3748.33    104.46 o 
  -2   1   8        6.77        2.45      5.05 o 
  -1   1   8     3586.97     3441.72     93.40 o 
   0   1   8    14198.10    13239.08    358.41 o 
   1   1   8     1941.35     2032.63     93.11 o 
   2   1   8      403.55      425.34     43.45 o 
   3   1   8     3823.87     3972.13    105.54 o 
  -9   2   8     2334.64     2327.35    104.85 o 
  -8   2   8      329.31      351.62     41.87 o 
  -7   2   8     1081.97     1157.11     63.40 o 
  -6   2   8     4668.21     4588.21     91.55 o 
  -5   2   8     1939.39     2018.44     53.38 o 
  -4   2   8      132.32      118.60     12.12 o 
  -3   2   8     6216.92     6225.22    189.35 o 
  -2   2   8     5970.32     6030.86    122.15 o 
  -1   2   8     6933.62     6772.37    162.38 o 
   0   2   8     1695.47     1615.51     64.46 o 
   1   2   8     3217.14     3244.53     79.94 o 
   2   2   8     5279.92     5397.08    134.73 o 
   3   2   8      297.40      300.03     22.61 o 
  -9   3   8      167.75      182.22     36.86 o 
  -8   3   8      774.41      818.61     81.61 o 
  -7   3   8      704.23      732.09     37.13 o 
  -6   3   8      279.83      289.77     18.98 o 
  -5   3   8     1076.06     1057.05     33.31 o 
  -4   3   8     2340.67     2271.43     59.47 o 
  -3   3   8     1372.33     1346.92     64.07 o 
  -2   3   8      289.33      286.42     18.34 o 
  -1   3   8      514.99      540.40     49.90 o 
   0   3   8     2492.86     2457.78    125.86 o 
   1   3   8      203.43      170.64     18.12 o 
   2   3   8      122.75      116.87     15.93 o 
   3   3   8      958.39     1037.19     41.82 o 
  -8   4   8      118.57       66.27     22.47 o 
  -7   4   8      104.72       92.90     16.24 o 
  -6   4   8      196.29      184.33     16.08 o 
  -5   4   8        2.79        4.36      6.46 o 
  -4   4   8      636.81      590.17     26.84 o 
  -3   4   8      272.47      260.14     18.64 o 
  -2   4   8      608.45      586.19     25.60 o 
  -1   4   8       30.05       32.92      7.61 o 
   0   4   8       19.98       12.18      6.87 o 
   1   4   8       99.77      108.83     17.86 o 
   2   4   8       33.34       36.95     29.62 o 
   3   4   8      135.62      128.68     23.53 o 
  -8   5   8      270.26      259.98     37.91 o 
  -7   5   8      110.05      140.73     29.54 o 
  -6   5   8       24.51       16.09      8.18 o 
  -5   5   8      414.48      415.95     24.22 o 
  -4   5   8     1615.20     1611.95     48.44 o 
  -3   5   8      681.54      641.13     32.62 o 
  -2   5   8        0.54        5.87      5.78 o 
  -1   5   8      254.11      264.52     16.92 o 
   0   5   8     2748.29     2623.84     95.29 o 
   1   5   8      248.80      276.90     22.56 o 
   2   5   8       11.94        9.37      7.53 o 
   3   5   8      391.44      396.33     38.30 o 
  -8   6   8      498.09      579.03     53.51 o 
  -7   6   8      582.27      605.28    101.20 o 
  -6   6   8     2787.94     2686.46     88.21 o 
  -5   6   8     2346.96     2421.85     65.06 o 
  -4   6   8      234.28      263.49     24.33 o 
  -3   6   8     2276.49     2200.92     59.21 o 
  -2   6   8     3012.47     3011.65     73.42 o 
  -1   6   8     2730.36     2603.91     65.68 o 
   0   6   8      466.84      451.70     23.73 o 
   1   6   8     1332.62     1361.72     42.52 o 
   2   6   8      990.83     1028.12     42.79 o 
   3   6   8      392.20      459.64     41.89 o 
  -8   7   8     4452.33     4380.13    198.37 o 
  -7   7   8     3375.21     3191.87    165.45 o 
  -6   7   8       53.72       98.26     31.42 o 
  -5   7   8     2654.16     2664.51     87.46 o 
  -4   7   8    10721.75    10211.40    198.93 o 
  -3   7   8     1426.62     1423.29     45.19 o 
  -2   7   8       28.77       49.49     16.79 o 
  -1   7   8     2948.27     2934.90     72.45 o 
   0   7   8     9669.71     9371.98    200.59 o 
   1   7   8      336.55      348.55     21.94 o 
   2   7   8      365.42      398.91     27.56 o 
   3   7   8     3491.92     3383.56    137.68 o 
  -7   8   8     2673.93     3086.20    162.92 o 
  -6   8   8     9059.80     8906.27    338.79 o 
  -5   8   8     6866.48     6599.16    173.44 o 
  -4   8   8       64.62       75.49     22.56 o 
  -3   8   8     3007.58     3145.25    139.12 o 
  -2   8   8     8209.44     8028.38    161.68 o 
  -1   8   8     4002.48     4037.98    101.70 o 
   0   8   8     1315.51     1287.21     53.28 o 
   1   8   8     6420.82     6470.71    134.96 o 
   2   8   8     5545.03     5566.54    179.13 o 
   3   8   8     1616.49     1575.49     82.55 o 
   4   8   8     1367.28     1346.14     76.02 o 
  -7   9   8     4301.76     4126.68    196.93 o 
  -6   9   8      546.52      562.90     65.31 o 
  -5   9   8     1780.38     1863.28     70.62 o 
  -4   9   8     6887.94     6709.11    237.29 o 
  -3   9   8     2811.49     2778.93     90.21 o 
  -2   9   8        6.48       22.45     11.29 o 
  -1   9   8     4429.80     4349.16    123.80 o 
   0   9   8    11123.33    11155.14    266.11 o 
   1   9   8     1700.69     1720.61     83.49 o 
   2   9   8      814.36      842.16     43.44 o 
   3   9   8     5108.69     4993.41    190.46 o 
  -6  10   8     5820.70     5495.94    235.23 o 
  -5  10   8     1889.06     1887.69     72.27 o 
  -4  10   8       10.24       -1.02      8.68 o 
  -3  10   8     3726.01     3753.16    113.46 o 
  -2  10   8     6115.47     6366.39    169.34 o 
  -1  10   8     2231.88     2260.72     79.22 o 
   0  10   8      355.04      370.14     31.12 o 
   1  10   8     3378.76     3448.49    137.41 o 
   2  10   8     3977.87     4031.43    127.56 o 
   3  10   8      599.59      604.76     39.36 o 
  -6  11   8       60.98       63.31     27.59 o 
  -5  11   8     1235.20     1180.98     72.43 o 
  -4  11   8     1677.29     1655.23     67.85 o 
  -3  11   8     1150.34     1097.71     64.60 o 
  -2  11   8      102.59       93.61     18.66 o 
  -1  11   8     1395.52     1382.70     60.27 o 
   0  11   8     1121.15     1272.09     66.13 o 
   1  11   8      533.92      528.96     42.04 o 
   2  11   8      732.85      748.24     58.84 o 
  -5  12   8        5.40        8.50     12.60 o 
  -4  12   8        4.56       13.95     12.33 o 
  -3  12   8      351.46      421.91     36.10 o 
  -2  12   8      524.28      576.54     40.85 o 
  -1  12   8        9.63        3.68     12.06 o 
   0  12   8        2.43        5.53     11.72 o 
   1  12   8      425.68      499.23     56.37 o 
  -3  13   8        9.23       20.33     13.33 o 
  -2  13   8       32.32       41.60     24.71 o 
  -1  13   8        2.80       -0.47     16.95 o 
   0  13   8      196.20      275.83     47.31 o 
  -8   1   9      377.75      376.46     60.63 o 
  -7   1   9     1563.90     1546.34     76.38 o 
  -6   1   9      807.96      808.82     31.01 o 
  -5   1   9      225.05      214.67     17.37 o 
  -4   1   9      711.12      689.14     46.66 o 
  -3   1   9     2125.07     1967.38     65.42 o 
  -2   1   9      300.62      293.53     23.80 o 
  -1   1   9        1.77        6.66      7.20 o 
   0   1   9      409.71      396.88     27.25 o 
   1   1   9      714.18      761.45     63.49 o 
   2   1   9      147.76      142.56     18.78 o 
   3   1   9      181.74      174.16     29.24 o 
  -8   2   9     2380.23     2274.77    100.29 o 
  -7   2   9       20.69       19.40     11.59 o 
  -6   2   9     1997.61     2046.72     53.57 o 
  -5   2   9     6280.98     6180.23    131.58 o 
  -4   2   9     8558.40     8243.07    165.10 o 
  -3   2   9      158.86      167.85     19.39 o 
  -2   2   9     2300.67     2198.76     70.68 o 
  -1   2   9     2895.46     2872.34     90.14 o 
   0   2   9     6561.39     6279.01    174.51 o 
   1   2   9      249.15      246.07     22.48 o 
   2   2   9     1607.54     1682.20     59.51 o 
   3   2   9     3147.99     3285.54    134.97 o 
  -8   3   9     1968.23     2084.34    124.74 o 
  -7   3   9     6516.18     6348.98    146.50 o 
  -6   3   9     4956.30     4934.21    124.54 o 
  -5   3   9     1063.46     1065.53     39.35 o 
  -4   3   9     1367.86     1426.95     46.05 o 
  -3   3   9     8584.37     8321.96    165.50 o 
  -2   3   9     3222.36     3225.16     93.24 o 
  -1   3   9        2.35        0.42      6.56 o 
   0   3   9     2173.90     2123.77     69.24 o 
   1   3   9     8952.61     8447.10    201.43 o 
   2   3   9     1827.85     1860.68     63.74 o 
   3   3   9      232.26      250.29     34.30 o 
  -8   4   9     7141.23     6671.69    204.91 o 
  -7   4   9      999.90     1017.07     53.67 o 
  -6   4   9     1387.55     1419.48     47.94 o 
  -5   4   9     7687.17     7687.19    194.27 o 
  -4   4   9    10598.80    10345.06    266.43 o 
  -3   4   9        1.21        4.42      6.73 o 
  -2   4   9     3996.95     3921.96    105.74 o 
  -1   4   9    13511.54    13121.08    394.59 o 
   0   4   9     9301.59     9305.50    219.54 o 
   1   4   9       35.83       16.54      8.86 o 
   2   4   9     4804.30     4822.47    127.91 o 
   3   4   9     6901.46     7141.50    250.06 o 
  -7   5   9     6120.89     6880.26    286.42 o 
  -6   5   9     5139.51     5023.29    114.37 o 
  -5   5   9      126.65      138.85     16.85 o 
  -4   5   9     3259.67     3417.85     83.89 o 
  -3   5   9    10760.67    10698.66    244.31 o 
  -2   5   9     4365.44     4244.50     96.97 o 
  -1   5   9       20.04       19.86     12.47 o 
   0   5   9     3321.23     3353.04     97.44 o 
   1   5   9     5929.63     5934.21    151.58 o 
   2   5   9     3146.07     3149.53     93.46 o 
   3   5   9      368.48      351.67     39.42 o 
  -7   6   9      849.53      785.01     79.78 o 
  -6   6   9     1210.78     1253.82     45.94 o 
  -5   6   9     6892.63     7046.54    148.56 o 
  -4   6   9     4523.04     4463.92    127.74 o 
  -3   6   9      178.14      147.47     16.50 o 
  -2   6   9     3577.74     3408.56     82.90 o 
  -1   6   9     5475.43     5351.92    152.77 o 
   0   6   9     3950.97     3815.40    107.92 o 
   1   6   9       71.25       70.91     14.99 o 
   2   6   9     2065.35     2167.52     72.54 o 
   3   6   9     4594.30     5008.76    191.04 o 
  -7   7   9     1129.00      975.46     88.79 o 
  -6   7   9      969.16      842.67     79.02 o 
  -5   7   9       36.69       34.14     13.77 o 
  -4   7   9      765.30      742.36     33.31 o 
  -3   7   9     1941.14     2017.18     59.07 o 
  -2   7   9     1490.76     1483.87     53.65 o 
  -1   7   9       43.48       62.00     12.28 o 
   0   7   9      685.31      688.91     65.99 o 
   1   7   9     2320.94     2526.57     81.27 o 
   2   7   9      930.45      896.25     81.93 o 
   3   7   9       36.36       29.12     16.83 o 
  -6   8   9       24.57        0.29     19.36 o 
  -5   8   9      449.71      482.47     36.08 o 
  -4   8   9      247.27      222.57     25.82 o 
  -3   8   9      239.78      233.52     21.35 o 
  -2   8   9        1.90        0.99      7.39 o 
  -1   8   9       73.12       58.69     21.49 o 
   0   8   9        2.67       14.95      8.44 o 
   1   8   9        1.05        6.12      9.88 o 
   2   8   9      820.43      844.66     42.91 o 
  -6   9   9      388.42      437.93     60.31 o 
  -5   9   9       19.66        2.63     11.21 o 
  -4   9   9      251.27      251.09     28.20 o 
  -3   9   9      425.85      375.35     40.66 o 
  -2   9   9      740.59      763.27     42.81 o 
  -1   9   9        0.88       -5.17     12.68 o 
   0   9   9       63.14       71.12     16.98 o 
   1   9   9      630.18      644.09     52.66 o 
  -5  10   9     1696.29     1731.64     93.73 o 
  -4  10   9     2299.34     2194.18    114.09 o 
  -3  10   9      321.07      371.18     33.30 o 
  -2  10   9      487.48      516.92     84.70 o 
  -1  10   9     1166.77     1163.08     54.60 o 
   0  10   9     2039.70     2150.86    117.15 o 
   1  10   9      164.20      168.63     37.54 o 
  -4  11   9     1179.82     1120.26     84.49 o 
  -3  11   9     6634.26     6671.39    266.71 o 
  -2  11   9     2259.48     2028.18    115.85 o 
  -1  11   9       39.59       22.12     21.83 o 
   0  11   9     1865.92     1967.29    113.56 o 
  -7   0  10     5977.85     5707.28    251.12 o 
  -6   0  10     1202.37     1183.75     71.90 o 
  -5   0  10     1285.42     1411.33     79.96 o 
  -4   0  10     7653.57     7671.63    268.65 o 
  -3   0  10     7950.47     7647.39    268.00 o 
  -2   0  10      337.55      323.19     38.36 o 
  -1   0  10     2301.83     2408.45    112.03 o 
   0   0  10     7241.58     7237.29    255.82 o 
   1   0  10     3814.62     3943.51    159.80 o 
   2   0  10        0.20        2.59     14.53 o 
  -7   1  10     1113.25     1153.19     57.38 o 
  -6   1  10     6533.89     6697.75    144.91 o 
  -5   1  10     5528.61     5514.90    145.61 o 
  -4   1  10      300.75      341.49     28.27 o 
  -3   1  10     3440.19     3256.38     97.50 o 
  -2   1  10    10204.19     9961.22    236.42 o 
  -1   1  10     7201.01     7140.17    178.65 o 
   0   1  10       18.33       22.94     14.03 o 
   1   1  10     4835.76     4949.61    176.19 o 
   2   1  10     6081.55     6370.99    163.61 o 
  -7   2  10     2961.24     3070.14    105.02 o 
  -6   2  10      556.99      569.29     45.03 o 
  -5   2  10      523.79      524.49     34.28 o 
  -4   2  10     2733.00     2856.99     89.20 o 
  -3   2  10     3849.15     3622.39    147.15 o 
  -2   2  10      558.25      559.24     42.19 o 
  -1   2  10     1266.40     1257.92     52.36 o 
   0   2  10     2814.42     2805.37     87.83 o 
   1   2  10     3372.74     3500.19    103.30 o 
   2   2  10       24.09       40.07     13.11 o 
  -6   3  10     1530.46     1595.96     53.77 o 
  -5   3  10      765.98      775.01     44.41 o 
  -4   3  10       86.64       92.50     21.09 o 
  -3   3  10      395.17      396.43     34.42 o 
  -2   3  10     2208.43     2217.88     74.82 o 
  -1   3  10     1143.55     1166.74     55.51 o 
   0   3  10        0.40       -0.28      8.38 o 
   1   3  10      596.64      613.74     34.95 o 
   2   3  10     1516.14     1589.84     60.88 o 
  -6   4  10       97.13      117.51     17.15 o 
  -5   4  10        2.18       13.63      9.74 o 
  -4   4  10        3.97       -0.53      8.10 o 
  -3   4  10       46.62       27.52     11.16 o 
  -2   4  10        0.29        3.28     12.68 o 
  -1   4  10      203.12      231.23     28.68 o 
   0   4  10       17.67        8.65      9.28 o 
   1   4  10       82.00       67.85     15.49 o 
   2   4  10       18.99       16.99     11.98 o 
  -6   5  10      361.43      361.18     26.82 o 
  -5   5  10      364.40      367.42     44.40 o 
  -4   5  10       95.73       84.29     14.13 o 
  -3   5  10      497.41      472.29     32.79 o 
  -2   5  10      885.29      919.53     44.49 o 
  -1   5  10     1502.13     1461.98     76.69 o 
   0   5  10      315.72      349.90     29.14 o 
   1   5  10      134.28      110.32     18.68 o 
   2   5  10      216.83      201.52     32.77 o 
  -5   6  10      381.50      371.53     40.41 o 
  -4   6  10     1742.94     1736.11     55.78 o 
  -3   6  10     1736.53     1693.29     54.43 o 
  -2   6  10       24.81       36.69     20.77 o 
  -1   6  10     2530.39     2447.60     81.90 o 
   0   6  10     1701.43     1791.71     66.83 o 
   1   6  10     2731.12     2802.07    126.74 o 
  -5   7  10     4417.09     4600.21    178.87 o 
  -4   7  10      770.82      764.77     51.51 o 
  -3   7  10     1146.00     1114.47     43.19 o 
  -2   7  10     7165.65     7070.69    150.69 o 
  -1   7  10     3167.22     3069.63     97.08 o 
   0   7  10        1.67       -2.29     15.77 o 
   1   7  10     3274.72     3349.90    144.98 o 
  -4   8  10     4510.88     4859.97    211.52 o 
  -3   8  10     6523.30     6341.96    253.47 o 
  -2   8  10      107.64      170.51     38.01 o 
  -2   9  10     5953.03     5984.05    242.23 o 
                                                 
